# Supplementary material for: Cortinarius subsalor and C. tibeticisalor spp. nov., two new species from the section Delibuti from China
Source: PeerJ. 2021 Sep 20;9:e11982. doi: 10.7717/peerj.11982 (PMC8459733; doi:10.7717/peerj.11982)
Supplement: Supplemental Information 1 [file peerj-09-11982-s001.fasta]

>MW911726_C._pluvius_HMJAU44391
CATTATTGAATTAAACCTGATAAGTTGTTGCTGGTTCTCCAGGGAACACTGTGCACACTT
GTCATCTTTATATCTCCACCTGTGCACCTTTTGTAGACCTGGATGTCTCTCCAAGTAGTG
ATTTTTGCACCTTGGGTTTTGAGGATTGACTTTATTGTCTCTACCTTACATTTCTAGGTC
TATGTTTTTATCATATACCCCAATTTATGTTATAGAATGTAATACATGGGACTTTGTGCC
TATAAACTTTATACAACTTTCAGCAACGGATCTCTTGGCTCTCGCATCGATGAAGAACGC
AGCGAAATGCGATAAGTAATGTGAATTGCAGAATTCAGTGAATCATCGAATCTTTGAACG
CACCTTGCGCTCCTTGGTATTCCGAGGAGCATGCCTGTTTGAGTGTCATTAATATATCAA
CCTCTTCAGCTTTTGCTTGTTTGAGTGTTGGATGTGGGGGTGTCCTTTGTTGGCTTCTAT
GAAGTCAGCTCCCCTCAAATGTATTAGCAGAATAATTTGTTAATCCTGTTCATTGGTGTG
ATAATTATCTACGCTATTGACAGGGAAAGCAGTTCAGCTTCTAATAGTCCATTGACTTGG
ACAAAATTTTCATTAATGTG
>MW911727_C._alpinus_HMJAU44407
CATTATTGAAATAAACCTGATGAGTTGTTGCTGGTTCTCTAGAGAGCATTGTGCACGCTT
GTCATCTTTATGTCTCCACCTGTGCACATTTTGTAGACCTGGATCACTCTCTGAAATGCT
AACCAGCATTTTAGGTTGGAGGAATTTGACTTTGTTGTCTTTCCTTGCATTTCTAGGTCT
ATGTTCTTTTTCATATAATCTTATTGTGATATAATGGACCCTATATAATATAAACCTATA
CAACTTTCAGCAACGGATCTCTTGGCTCTCGCATCGATGAAGAACGCAGCGAAATGCGAT
AAGTAATGTGAATTGCAGAATTCAGTGAATCATCGAATCTTTGAACGCACCTTGCGCTCC
TTGGTATTCCGAGGAGCATGCCTGTTTGAGTGTCATTAATATATCAACCTCTTTAAATTT
TGAGAGTGTTTGGATGTGGGGGTGTTATTTTGCTGGCCTTCTCCAAGGTCAGCTCCCCTG
AAATGTATTAGCGGAACAATTTGTTGACCGTTCATTGGTGTGATAGCATATCTACGCTAT
TGACGTGAAGCAAGTTCAGCTTATAACAGTCCATTGACTTGGACAATTCTCTATTTATTA
ATGTG
>MW911729_C._tibeticisalor_HMJAU48764
CATTATTGAAATAAACCTGATGAGTTGTTGCTGGCTCTCTAGGGAGCATGTGCACACTTG
TCATTTTTATATTTCCACCTGTGCATCTTTTGTAGACTTTGGATATCTTTCTGACGCATG
TCAGGTTTGAGGATTGACTTTCTTGGTCTGTCCTTACATTTCCAAGTCTATGTTTCTTCA
CTATACCCCCAATCTATGTTATAGAATGTAATAAGTGGGTCTTTGTGCCTATAAATCTTA
TACAACTTTCAGCAACGGATCTCTTGGCTCTCGCATCGATGAAGAACGCAGCGAAATGCG
ATAAGTAATGTGAATTGCAGAATTCAGTGAATCATCGAATCTTTGAACGCACCTTGCGCT
CCTTGGTATTCCGAGGAGCATGCCTGTTTGAGTGTCATTAATATATCAACTTCTTCAGCT
TTTGTTGAGTGGGGTTGGATGTGGGGGTTTTGCTGGCCTTTTCTAAAGATCAGCTCCTCT
AAAATTCATTAGCGGAACAATCTGTTCATTAGTGTGATAATTATCTACGCTATTGAACTT
TGATGCGAGTTCAGCTTCTAATAGTCCATTGACTTGGACAATTTTTCATTTAATGTG
>MW911730_C._tibeticisalor_HMJAU48763
CATTATTGAAATAAACCTGATGAGTTGTTGCTGGCTCTCTAGGGAGCATGTGCACACTTG
TCATTTTTATATTTCCACCTGTGCATCTTTTGTAGACTTTGGATATCTTTCTGACGCATG
TCAGGTTTGAGGATTGACTTTCTTGGTCTGTCCTTACATTTCCAAGTCTATGTTTCTTCA
CTATACCCCCAATCTATGTTATAGAATGTAATAAGTGGGTCTTTGTGCCTATAAATCTTA
TACAACTTTCAGCAACGGATCTCTTGGCTCTCGCATCGATGAAGAACGCAGCGAAATGCG
ATAAGTAATGTGAATTGCAGAATTCAGTGAATCATCGAATCTTTGAACGCACCTTGCGCT
CCTTGGTATTCCGAGGAGCATGCCTGTTTGAGTGTCATTAATATATCAACTTCTTCAGCT
TTTGTTGAGTGGGGTTGGATGTGGGGGTTTTGCTGGCCTTTTCTAAAGATCAGCTCCTCT
AAAATTCATTAGCGGAACAATCTGTTCATTAGTGTGATAATTATCTACGCTATTGAACTT
TGATGCGAGTTCAGCTTCTAATAGTCCATTGACTTGGACAATTTTTCATTTAATGTG
>MW911731_C._tibeticisalor_HMJAU48761
CATTATTGAAATAAACCTGATGAGTTGTTGCTGGCTCTCTAGGGAGCATGTGCACACTTG
TCATTTTTATATTTCCACCTGTGCATCTTTTGTAGACTTTGGATATCTTTCTGACGCATG
TCAGGTTTGAGGATTGACTTTCTTGGTCTGTCCTTACATTTCCAAGTCTATGTTTCTTCA
CTATACCCCCAATCTATGTTATAGAATGTAATAAGTGGGTCTTTGTGCCTATAAATCTTA
TACAACTTTCAGCAACGGATCTCTTGGCTCTCGCATCGATGAAGAACGCAGCGAAATGCG
ATAAGTAATGTGAATTGCAGAATTCAGTGAATCATCGAATCTTTGAACGCACCTTGCGCT
CCTTGGTATTCCGAGGAGCATGCCTGTTTGAGTGTCATTAATATATCAACTTCTTCAGCT
TTTGTTGAGTGGGGTTGGATGTGGGGGTTTTGCTGGCCTTTTCTAAAGATCAGCTCCTCT
AAAATTCATTAGCGGAACAATCTGTTCATTAGTGTGATAATTATCTACGCTATTGAACTT
TGATGCGAGTTCAGCTTCTAATAGTCCATTGACTTGGACAATTTTTCATTTAATGTG
>MW911732_C._tibeticisalor_HMJAU48762
CATTATTGAAATAAACCTGATGAGTTGTTGCTGGCTCTCTAGGGAGCATGTGCACACTTG
TCATTTTTATATTTCCACCTGTGCATCTTTTGTAGACTTTGGATATCTTTCTGACGCATG
TCAGGTTTGAGGATTGACTTTCTTGGTCTGTCCTTACATTTCCAAGTCTATGTTTCTTCA
CTATACCCCCAATCTATGTTATAGAATGTAATAAGTGGGTCTTTGTGCCTATAAATCTTA
TACAACTTTCAGCAACGGATCTCTTGGCTCTCGCATCGATGAAGAACGCAGCGAAATGCG
ATAAGTAATGTGAATTGCAGAATTCAGTGAATCATCGAATCTTTGAACGCACCTTGCGCT
CCTTGGTATTCCGAGGAGCATGCCTGTTTGAGTGTCATTAATATATCAACTTCTTCAGCT
TTTGTTGAGTGGGGTTGGATGTGGGGGTTTTGCTGGCCTTTTCTAAAGATCAGCTCCTCT
AAAATTCATTAGCGGAACAATCTGTTCATTAGTGTGATAATTATCTACGCTATTGAACTT
TGATGCGAGTTCAGCTTCTAATAGTCCATTGACTTGGACAATTTTTCATTTAATGTG
>MW911733_C._subsalor_HMJAU48758
CATTATTGAAATAAACCTGATGAGTTGCTGCTGGTTCTCTAGGGAACATGTGCACACTTG
TCGTTTTTATATTTCCACCTGTGCATCTTTTGTAGACTTGGATATCTTTCTGTATGCTTT
TATAGCATGTCAGGTTTGAGGATTGACTTTATTGTCTGTCTTTACATTTCCAGGTCTATG
TTCCTTCAATATACCCCAATGTTATAGAATGTAGTAAGTGGGCCTTTGTGCCTATAAACC
TTATACAACTTTCAGCAACGGATCTCTTGGCTCTCGCATCGATGAAGAACGCAGCGAAAT
GCGATAAGTAATGTGAATTGCAGAATTCAGTGAATCATCGAATCTTTGAACGCACCTTGC
GCTCCTTGGTATTCCGAGGAGCATGCCTGTTTGAGTGTCATTAATATATCAACTTCTTCA
GCTTTTGTTGTTGAGTGTTGGATGTGGGGGTTTTTTTTGCTGGCCTTTCTAAAGGTCAGC
TCCCCTAAAATGCATTAGCGGAACAATCTGTTGACTGTTCATTAGTGTGATAATTATCTG
CGCTATTGAACTGTGAGGCAAGTTCAGCTTCTAATAGTCCATTCACTTGGACAATTTTAT
TTAATGTG
>MW911734_C._subsalor_HMJAU48759
CATTATTGAAATAAACCTGATGAGTTGCTGCTGGTTCTCTAGGGAACATGTGCACACTTG
TCGTTTTTATATTTCCACCTGTGCATCTTTTGTAGACTTGGATATCTTTCTGTATGCTTT
TATAGCATGTCAGGTTTGAGGATTGACTTTATTGTCTGTCTTTACATTTCCAGGTCTATG
TTCCTTCAATATACCCCAATGTTATAGAATGTAGTAAGTGGGCCTTTGTGCCTATAAACC
TTATACAACTTTCAGCAACGGATCTCTTGGCTCTCGCATCGATGAAGAACGCAGCGAAAT
GCGATAAGTAATGTGAATTGCAGAATTCAGTGAATCATCGAATCTTTGAACGCACCTTGC
GCTCCTTGGTATTCCGAGGAGCATGCCTGTTTGAGTGTCATTAATATATCAACTTCTTCA
GCTTTTGTTGTTGAGTGTTGGATGTGGGGGTTTTTTTTGCTGGCCTTTCTAAAGGTCAGC
TCCCCTAAAATGCATTAGCGGAACAATCTGTTGACTGTTCATTAGTGTGATAATTATCTG
CGCTATTGAACTGTGAGGCAAGTTCAGCTTCTAATAGTCCATTCACTTGGACAATTTTAT
TTAATGTG
>MW911735_C._illibatus_HMJAU48760
CATTATTGAAATAAACCTGATGAGTTGCTGCTGGTTCTCTAGGGAACATGTGCACACTTG
TCGTTTTTATATCTCCACTTGTGCACCTTTTGTAGACTTGGATAGTTTTCTGAATGCCTT
TGTAGCATGTCAGGTTTGAGGATTGACTTTATTGTCTATCTTTACATTGTCCAGGTCTAT
GTTTCTTCAATATACCCCAATCTATTGTATTAGAATGTAGTAATAGGCCTTTGTGCCTAT
AAACTTATACAACTTTCAGCAACGGATCTCTTGGCTCTCGCATCGATGAAGAACGCAGCG
AAATGCGATAAGTAATGTGAATTGCAGAATTCAGTGAATCATCGAATCTTTGAACGCACC
TTGCGCTCCTTGGTATTCCGAGGAGCATGCCTGTTTGAGTGTCATTAATATATCAACTTC
TTCAGCTTTTTTGCTTGTTGAGTGTTGGATGTGGGGGTTTTTTTGCTGGCCTTTTCTGAA
GGTCCAGCTCCCCTGAAATGCATTAGCGGAACAATTTGTTGACTGTTCATTGGTGTGATA
ATTATCTGCGCTATTGAACTGTGAGGCAAGTTCAGCTTCTAATGGTCCATTGACTTGGAC
AATTTTATTTATTTAATGTG
