# Supplementary material for: Cortinarius subsalor and C. tibeticisalor spp. nov., two new species from the section Delibuti from China
Source: PeerJ. 2021 Sep 20;9:e11982. doi: 10.7717/peerj.11982 (PMC8459733; doi:10.7717/peerj.11982)
Supplement: Supplemental Information 2 [file peerj-09-11982-s002.fasta]

>NR130214_Taxa1
CATTATTGAAATAAA-ACTGATAGGTTGCTGCTGGCT-CTCT--AGGGAGCA--TGTGCA
CACTT-GTCGTCTTTATTATATA-TCTCCACC-TGTGCACCTTGTGTAGACTGCGGATGT
ATCTTT-CTGAG--TGGGCTGTGCC----------------TGCCTTTCTGAGGA-TTTG
AC-TGTATT------GTCTAT----CCTTGTCATG-TCCA-GG-TCTATGTTTATT----
CA--CACAC--------------------TCT--TAATTAAT-GTT-ATAGAATGT--AA
TCA--AT-AGA-TCTTT-GTGTC-------TATAACACT---ATACAACTTTCAGCAACG
GATCTCTTGGCTCTCGCATCGATGAAGAACGCAGCGAAATGCGATAAGTAATGTGAATTG
CAGAATTCAGTGAATCATCGAATCTTTGAACGCACCTTGCGCTCCTTGGTATTCCGAGGA
GCATGCCTGTTTGAGTGTCATTAATATA--TCAGCC-TCGTC-AAC----TTGTTGTTTG
TC---GAG-TG---TTGGATGGTGGGGG----TT--------GCTGGG--TCTACTTACT
----AGTGGGTC-AGCTCCTCTGAAATGTATTAGCAA-AACAA-TTTGTTGATCT-GTTT
ATT-GGTGTGATAA--TTA-TCTACACTATT-GA-C--GT---GAAGCA--GTTTTGGCT
TC-TAAC-AGTCTATTAACTTGGACAAG------TTTATC-AATGTG
>NR130233_Taxa2
CATTATTGAAATAAA--CTGATAGGTTGCTGCTGGCT-CTCT--AGGGAGCA--TGTGCA
CACTT-GTCGTCTTTATT--ATA-TCTCCACC-TGTGCACCTTGTGTAGACTGTGGATAT
ATCTTT-CTGAG--TGGGCTGTGCC--------TAT-CT--TAGGTTTT-GAGGA-TTTG
AC-TGTATT------GTCTGTCTATCCTTGTCATG-TCCGGGG-TCTATGTGTAAT----
CA--TACAC--------------------TCTCTTAATTAAT-GTT-ATAGAATGT--AA
TCA--AT-AGA-TCTTT-GTGTC-------TATAAAACT---ATACAACTTTCAGCAACG
GATCTCTTGGCTCTCGCATCGATGAAGAACGCAGCGAAATGCGATAAGTAATGTGAATTG
CAGAATTCAGTGAATCATCGAATCTTTGAACGCACCTTGCGCTCCTTGGTATTCCGAGGA
GCATGCCTGTTTGAGTGTCATTAATATATATCAGCC-TCGTCAAAC----TTGTTGCTTG
TT---GAG-TG---TTGGATGGTGGGGG----TT--------GCTGGG--TCTACTTACT
---AAGTGGGTC-AGCTCCTCTAAAATGTATTAGCAA-AACAA-TTTGTCGATTC-GTTC
ATTTGGTGTGATAA--TTA-TCTACACTATT-GA-C--GT---GAAGCAT-GTTT-GGCT
TC-TAAC-AGTCTATTAACTTGGACAAG------TTTATC-AATGTG
>FJ717550_Taxa3
CATTATTGAAATAAA-CCTGATAGGTTGTTGCTGGTT-CTCT--CGGGAGCATGTGTGCA
CACTT-GTCATCTTT---ATATA-TCTCCACC-TGTGCACCTTTTGTAAATCT-GAAT--
ATCTTT-CTGGACATGC-----CT-------GGCATATT--CAGGTTT--GAGGA--TTG
AT--CTTTT-------TCTTT----CCTT-ACATT-TTCA-GG-TTTATGTTTTT-----
CA--TAT----------------------ACCCC-AAAGTAT-GTT-ATAGAATGT--TA
TAA--AC-GGG-CCTTT-GTGCC-------TATAAA-TTT--ATACAACTTTCAGCAACG
GATCTCTTGGCTCTCGCATCGATGAAGAACGCAGCGAAATGCGATAAGTAATGTGAATTG
CAGAATTCAGTGAATCATCGAATCTTTGAACGCACCTTGCGCTCCTTGGTATTCCGAGGA
GCATGCCTGTTTGAGTGTCATTAATATA--TCAACC-TCTTC-AGC----TTTTTGCATG
TT---GAGTTG---TTGGATG-TGGGGG----TATTTTT---GCTGG-ACTCTAGAATCT
------GAGGTC-AGCTCCCCTAAAATGTATCAGCGA-AACAA-TTTGTTTACC--GCTC
ATT-GGTGTGATAA--CTA-TCTACGCTATT-GA-CG-GT--GAAAGCAC-GTTT-AGCT
CC-TAAC-AGTCCATTAGCTTGGACAAC----CTCTTATT-AATGTG
>GQ159908_Taxa4
CATTATTGAAATAAA-CCTGATAGGTTGTTGCTGGTT-CTCT--CGGGAGCA--TGTGCA
CGCTT-GTCATCTTT-----ATA-TCTCCACC-TGTGCACCTTT-GTAAATCT-GAAT--
ATCTTT-CTGAA--TGC-----CT-------GGCAT--T--CAGGTTT--GAGGA--TTG
AT--CTTCT-------TCTTT----CCTT-ACATT-TTCA-GGTTTTATGTTTTT-----
CA--TAT----------------------ACCCC-AA-GTAT-GTT-ATAGAATGT--TA
TAA--AC-GGG-CCTTT-GTGCC--TATAA--TAAA-TTT--ATACAACTTTCAGCAACG
GATCTCTTGGCTCTCGCATCGATGAAGAACGCAGCGAAATGCGATAAGTAATGTGAATTG
CAGAATTCAGTGAATCATCGAATCTTTGAACGCACCTTGCGCTCCTTGGTATTCCGAGGA
GCATGCCTGTTTGAGTGTCATTAATATA--TCAACC-TCTTC-AGC----TTTTTGCATG
TT---GAG-TG---TTGGATG-TGGGGG----TATTTTT---GCTGG-ACTCTATACAAT
CT----GAGGTC-AGCTCCCCTAAAATGCATCAGCGA-AACAA-TTTATTTACT--GCTC
ATT-GGTGTGATAA--CTA-TCTACGCTATT-GA-CG-GT---GAAGCAT-GTTT-AGCT
TC-TAAC-AGTCCATTAACTTGGACAAT----CTCTTATT-AATGTG
>AY669651_Taxa5
CATTATTGAAATAAA-CCTGATGGGTTGCTGCTGGTT-CTCT--AGGGAGCA--TGTGCA
CACTT-GTCATCTTT-----ATA-TCTCCACC-TGTGCACCTCTTGTAAATCT-GAAT--
ATCTTT-CTGAA--TGC---GCCT-------AGCAT--T--CAGGTTT--GAGGA--TTG
AT--TTATT-------TCATT----CCTT-ACACT-TTCA-GG-TTTATGTTTT------
CA--TAT----------------------ACCCC-A-TGTAT-GTT-ATAGAATGT--CA
TAA--AC-GGG-CCTTT-GTGCC-------TATAAA-TTT--ATACAACTTTCAGCAACG
GATCTCTTGGCTCTCGCATCGATGAAGAACGCAGCGAAATGCGATAAGTAATGTGAATTG
CAGAATTCAGTGAATCATCGAATCTTTGAACGCACCTTGCGCTCCTTGGTATTCCGAGGA
GCATGCCTGTTTGAGTGTCATTAATATA--TCAACC-TCCTC-AGC-----TTTTGCATG
AT---GAG-TG---TTGGATG-TGGGGG----TATTTTT---GCTGG-ACTCTTTCTTTC
TT----GAGGTC-AGCTCCCCTAAAATGCATTAGCCA-AACAA-TTTGTTT-C---GCTC
ATT-GGTGTGATAA--CTA-TCTACGCTATT-GA-T--GT---GAAGCAG-GTTT-AGCT
TC-TAAC-AGTCCATTAAATTGGACAAA----CTTTTATT-AATGTG
>FJ039609_Taxa6
CATTATTGAAATAAA-CCTGATGAGTTGCTGCTGGTT-CTCT--AGGGAGCA--TGTGCA
CACTT-GTCACCTTT-----ATA-TCTCCACC-TGTGAACCTTTTGTAGACCT-GGAT--
ATCTCT-CTGAATTTGC-----CT-------GGCATATT--CGGGTTT--AAGGA--TTG
AT---CTGT-------TCTTT----CCTT-GTGTT-TTCA-GG-TCTATGTTTTT-----
CA--TAT----------------------ACCCC-AATGTAT-GTTTATAGAATGT--AA
TAA--AC-AGG-CCTCT-GTGCC-------TATAAA-CTT--ATACAACTTTCAGCAACG
GATCTCTTGGCTCTCGCATCGATGAAGAACGCAGCGAAATGCGATAAGTAATGTGAATTG
CAGAATTCAGTGAATCATCGAATCTTTGAACGCATCTTGCGCTCCTTGGTATTCCGAGGA
GCATGCCTGTTTGAGTGTCATTAATATA--TCAACCCTCTTT-TGC-TTTTTTTTGCATG
TC---GAG-TG---TTGGATG-TGGGGG----TTTTT-----GCTGG-ACTCTCTCCTT-
------GAGGTC-AGCTCTCCTAAAATACATTAGCAA-AACAA-TTTGTTTACT--GCTC
ATT-GGTGTGATAA--ATA-TCTACGCTATT-GG-CG-GT-ATAAAGCACAGTTT-AGCT
TC-TAAC-AGTCCATTGACTTGGACAAT----CTTTTATC-AATGTG
>NR156301_Taxa7
CATTATTGAAATAAA-CCTGATGGGTTGCTGCTGGTT-CTCT--AGGGAGCA--TGTGCA
CACTT-GTCATCTTT-----ATA-TCTCCACC-TGTGCACCTTTTGTAGACCT-GGAT--
ATTTTT-CTGAA--TGC-----CT-------GGCAT--T--CAGGTTT--GAGGAA-CTG
ACTCCTTCA------GTCTTT----CCTT-ACATT-TC-A-GG-TCTATGTTT-CTT---
CA--TTT----------------------ACCCA-AATGTAT-GTT-ATCGAATGT--AA
TAA--AT-GGG-CGTTT-GTGCC-------TATAAA-CTT--ATACAACTTTCAGCAACG
GATCTCTTGGCTCTCGCATCGATGAAGAACGCAGCGAAATGCGATAAGTAATGTGAATTG
CAGAATTCAGTGAATCATCGAATCTTTGAACGCACCTTGCGCTCCTTGGTATTCCGAGGA
GCATGCCTGTTTGAGTGTCATTAATATA--TCAACC-TCTTA-AGC-----TTTTGCTTG
CT---GAG-TG--TTTGGATG-TGGGGG----TATTTTTTTTGCTGG-TCTTTTCTTCT-
------GAGGTC-AGCTCCCCTGAAATGCATTAGCGG-AACAA-TTTGTTGACC--GTTC
ATT-GGTGTGATAA--CTA-TCTACGCTATT-GA-C--GT--TAAAGCATGGTTC-AGCT
TTCTAAC-AGTCCATTGACTTGGACAAC----CTTTCATT-AATGTG
>KP866156_Taxa8
CATTATTGAA-TAAA-CCTGATGGGTTGCTGCTGGTT-CTCT--AGGGAGCA--TGTGCA
CACTT-GTCATCTTT-----ATA-TCTCCACC-TGTGCACCTTTTGTAGACCT-GGAT--
ATTTTT-CTGAA--TGC---CCCT-------GGCAT--T--CAGGTTT--GAGGA--CTG
AC---TTCT------GTCTTT----CCTT-ACATT-TCCA-GG-TCTATGTTT-CTT---
CA--TAT----------------------ACACCCAATGTAT-GTT-ATAGAATGT--AG
CAA--AT-GGG-CATTT-ATGCC-------TATAAA-CTT--ATACAACTTTCAGCAACG
GATCTCTTGGCTCTCGCATCGATGAAGAACGCAGCGAAATGCGATAAGTAATGTGAATTG
CAGAATTCAGTGAATCATCGAATCTTTGAACGCACCTTGCGCTCCTTGGTATTCCGAGGA
GCATGCCTGTTTGAGTGTCATTAATATA--TCAATC-TCTTC-AGC-----TTTTGCTTG
TT---GAG-TA---TTGGATG-TGGGGG----TATATTGTTTGTTGG-CCTTGTCTTCT-
------GAGGTC-AGCTCCCCTGAAATGTATTAGCGG-AACAA-TTTGTTGACC--GTTC
ATT-GGTGTGATAAAACTA-TCTACGCTATT-GA-C--GT---GAAGCAG-GTTC-AGCT
TC-TAAC-AGTCCATTGACTTGGACAAC----TCTTCATT-AATGTG
>MT299952_Taxa9
CATTATTGAA-TAAA-CCTGATGGGTTGCTGCTGGTT-CTCT--AGGGAGCA--TGTGCA
CACTT-GTCATCTTT-----ATA-TCTCCACC-TGTGCACCTTTTGTAGACCT-GGAT--
ATTTTT-CTGAA--TGC---CTCT-------GGCAT--T--CAGGTTT--GAGGA--CTG
AGTACTTAT------GTCTTT----CCTT-ACATT-TCCA-GG-TCTATGTTT-CTT---
CA--TTT----------------------ACACCCAATCTAT-GTT-ATAGAATGT--AA
CCA--AT-GGG-CGTTT-GTGCC-------TATAAA-TTT--ATACAACTTTCAGCAACG
GATCTCTTGGCTCTCGCATCGATGAAGAACGCAGCGAAATGCGATAAGTAATGTGAATTG
CAGAATTCAGTGAATCATCGAATTTTTGAACGCACCTTGCGCTCCTTGGTATTCCGAGGA
GCATGCCTGTTTGAGTGTCATTAATATA--TCATTC-TCATC-AGC-----TTTTGCTTG
TT---GAG-TT---TTGGATG-TGGGGG----TATATTTTTTGTTGG-CCTTTTCTTTT-
------GAGGTC-AGCTCCCCTGAAATCTATTAGCGG-AACAA-TTTGTTGACC--GTTC
ATT-GGTGTGATAA--CTA-TCTACGCTATT-GA-C--GT---GAAGCAG-GTTC-AGCT
TC-TAAC-AGTCCATTGACTTGGACAAT----TCTTCATT-AATGTG
>NR153027_Taxa10
-ATTATTGAA-TAAA-CCTGATGGGTTGCTGCTGGTT-CTCT--AGGGAGCA--TGTGCA
CACTT-GTCATCTTT-----ATA-TCTTCACCCTGTGCACCTTTTGTAGACCT-GGAT--
ATTTTT-CTGAA--TGC---CCCTT------GGCAT--T--CAGGTTT--GAGGAA-CTG
AC---TTCT------GTCTTT----CCTT-ACATT-TCCA-GG-TCTATGTTT-CTT---
CA--TAT----------------------ACACCCAATCTAT-GTT-ATAGAATGT--AA
TGA--AT-GGG-CGTTT-GTGCC-------TATAAA-CTT--ATACAACTTTCAGCAACG
GATCTCTTGGCTCTCGCATCGATGAAGAACGCAGCGAAATGCGATAAGTAATGTGAATTG
CAGAATTCAGTGAATCATCGAATCTTTGAACGCACCTTGCGCTCCTTGGTATTCCGAGGA
GCATGCCTGTTTGAGTGTCATTAATATA--TCAATC-TCTTC-AGC-----TTTTGCTTG
TT---GAG-TG---TTGGATG-TGGGGG----TATATTT---GTTGG-CCTTTTTTTATT
CT----GAGGTC-AGCTCCCCTGAAATGTATTAGCAG-AACAA-TTTGTTGACC--GTTC
ATT-GGTGTGATAAAACTA-TCTACGCTATT-AA-C--GT---GAAGCAGGGTTC-AGCT
TC-TAAC-AGTCCATTGACTTGGACAAC----TCTTCATT-AATGTG
>MW911726_Taxa11
CATTATTGAATTAAA-CCTGATAAGTTGTTGCTGGTT-CTCC--AGGGAACAC-TGTGCA
CACTT-GTCATCTTT-----ATA-TCTCCACC-TGTGCACCTTTTGTAGACCT-GGAT--
GTCTCT-CCAAG--TAG-------TGATTTTTGCAC-CT--TGGGTTTT-GAGGA--TTG
AC-TTTATT------GTCTCTA---CCTT-ACATT-TCTA-GG-TCTATGTTT-TTAT--
CA--TAT----------------------ACCCC-AATTTAT-GTT-ATAGAATGT--AA
TAC--AT-GGG-ACTTT-GTGCC-------TATAAA-CTTT-ATACAACTTTCAGCAACG
GATCTCTTGGCTCTCGCATCGATGAAGAACGCAGCGAAATGCGATAAGTAATGTGAATTG
CAGAATTCAGTGAATCATCGAATCTTTGAACGCACCTTGCGCTCCTTGGTATTCCGAGGA
GCATGCCTGTTTGAGTGTCATTAATATA--TCAACC-TCTTC-AGC-----TTTTGCTTG
TTT--GAG-TG---TTGGATG-TGGGGG----TGTCCTTT--GTTGG-CTTCTAT-----
------GAAGTC-AGCTCCCCTCAAATGTATTAGCAG-AATAA-TTTGTTAATCCTGTTC
ATT-GGTGTGATAA--TTA-TCTACGCTATT-GA-CA-GG--GAAAGCA--GTTC-AGCT
TC-TAAT-AGTCCATTGACTTGGACAAA---ATTTTCATT-AATGTG
>AY669590_Taxa12
--------------------------------TGGTT-CTCT--AGGGAACAT-TGTGCA
CACTT-GTCATCTTT-----ATA-TCTCCACC-TGTGCACCTTTTGTAGACCT-GGAT--
GTCTCT-CCGAG--TGC--------TTGTTTTGCAC-CT--TGGGTTTT-GAGGA--TTG
AC-TTTATT------GTCTCTA---CCTT-ACATT-TCTA-GG-CCTATGTTT-TCAT--
CA--TAT----------------------ACTCC-AATGTAT-GTT-ATAGAATGT--AA
TAC--AT-GGG-ACTTT-GTGCCC------TATAAA-CTTT-ATACAACTTTCAGCAACG
GATCTCTTGGCTCTCGCATCGATGAAGAACGCAGCGAAATGCGATAAGTAATGTGAATTG
CAGAATTCAGTGAATCATCGAATCTTTGAACGCACCTTGCGCTCCTTGGTATTCCGAGGA
GCATGCCTGTTTGAGTGTCATTAATATA--TCAACC-TCTTC-AAC-----TTTTGCTTG
TTT--GAG-TG---TTGGATG-TGGGGG----TATTTTTT--GTTGG-CTTCTAAC----
------GAAGTC-AGCTCCCCTCAAATTTATTAGCAG-ATTAA-TTTGTTGATCCTGTTC
ATT-GGTGTGATAA--TTA-TCTACGCTATT-GA-CAAGT--AAAA-CAA--TTC-AGCT
TC-TAAT-AGTCCATTGACTTGGACAAA---TTTTTCATT-A-----
>AF325584_Taxa13
--------------------------------TGGTT-CTTT-AAGGGAACAC-TGTGCA
CACTT-GTCATCTTT-----ATA-TCTCCACCCTGTGCACCTTTTGTAGACCT-GGAT--
GTCTCT-CCGAG--TG------------GCTTTCAC--T--TGGGTTT--GAGGA--TTG
A-TTTTATT------GTCTTTA---CCTT-ACATT-TCCA-GG-TCTATG----TTTA--
CAAATAT-----------------------CCCC-AATCTAT-GTT-ATAGAATGTTTAA
TAAT-AT-GGG-CCTTT-GTGCC-------TATAAAACCT--ATACAACTTTCAGCAACG
GATCTCTTGGCTCTCGCATCGATGAAGAACGCAGCGAAATGCGATAAGTAATGTGAATTG
CAGAATTCAGTGAATCATCGAATCTTTGAACGCACCTTGCGCTCCTTGGTATTCCGAGGA
GCATGCCTGTTTGAGTGTCATTAATATATATCAACC-TCTTC-AGC-----TTTTGCTTG
CTT--GAG-TG---TTGGATG-TGGGGG----TTTTTTTT--GTTGG-CTTCCAC-----
----GAGAGGTC-AACTCCCCTAAAATGTATTAGCAG-AACGA-TTTGTTGATCCTGTTC
ATT-GGTGTGATAA--TTA-TCTATGCTATT-GA-CA-G---GAAAGCAA-GTTC-AGCT
TC-TAAT-AGTCCATTGACTTGGACAAA----TTTTCATT-A-----
>KF727393_Taxa14
--------------------------------TGGTT-CTCT--AGGGAACAC-TGTGCA
CACTT-GTCATCTTT-----ATA-TCTCCACC-TGTGCACCTTTTGTAGACCT-GGAT--
ATCTCT-CCGAG--TGC----------GGCTTGCAC--T--TGGGTTT--GAGGA--TTG
AC-TTTATT------GTCTCTA---CCTT-ATATT-TCCA-GG-CCTATGTT--TTTAT-
----TAT----------------------ACCCCCAATGTAT-GTT-ATAGAATGT--AA
TAC--AT-GGG-CTTTT-TTGCC-------TATAAA-CCT--ATACAACTTTCAGCAACG
GATCTCTTGGCTCTCGCATCGATGAAGAACGCAGCGAAATGCGATAAGTAATGTGAATTG
CAGAATTCAGTGAATCATCGAATCTTTGAACGCACCTTGCGCTCCTTGGTATTCCGAGGA
GCATGCCTGTTTGAGTGTCATTAATATATATCAACC-TCTTC-AGC-----TTTTGCTTG
TTT--GAG-TG---TTGGATG-TGGGGG----TTT-------GTTGG-CTTTATAC----
------GAGGTC-AGCTCCCCTGAAATATATTAGCAG-AACGA-TTTGTTGACCCCGTTC
ATT-GGTGTGATAA--TTA-TCTACGCTATT-GA-CA-G--GAAAAGCAA-GTTC-AGCT
TC-TAAT-AGTCCATTGACTTGGACAAA----TTTTCATT-A-----
>MW911727_Taxa15
CATTATTGAAATAAA-CCTGATGAGTTGTTGCTGGTT-CTCT--AGAGAGCAT-TGTGCA
CGCTT-GTCATCTTT-----ATG-TCTCCACC-TGTGCACATTTTGTAGACCT-GGAT--
CACTCT-CTGAAA-TGC---------TAACCAGCAT-TT--TAGGTTG--GAGGAATTTG
AC-TTTGTT------GTCTTT----CCTT-GCATT-TCTA-GG-TCTATGTT--CTTTTT
CA--TATAATCTTATTGTGATATAA-TGGACCC---------------------------
-----------------------TATATAATATAAA-CCT--ATACAACTTTCAGCAACG
GATCTCTTGGCTCTCGCATCGATGAAGAACGCAGCGAAATGCGATAAGTAATGTGAATTG
CAGAATTCAGTGAATCATCGAATCTTTGAACGCACCTTGCGCTCCTTGGTATTCCGAGGA
GCATGCCTGTTTGAGTGTCATTAATATA--TCAACC-TCTTT-AAA-----TTTTGA---
-----GAG-TG--TTTGGATG-TGGGGG--TGTTATTTT---GCTGG-CCTTCTCC----
------AAGGTC-AGCTCCCCTGAAATGTATTAGCGG-AACAA-TTTGTTGACC--GTTC
ATT-GGTGTGATAGC-ATA-TCTACGCTATT-GA-C--GT---GAAGCAA-GTTC-AGCT
TA-TAAC-AGTCCATTGACTTGGACAATTCTCTATTTATT-AATGTG
>KX239900_Taxa16
-----TTGAAATAAA-TCTGATGAGTTGTTGCTGGTT-CTCT--AGAGAGCAT-TGTGCA
CACTT-GTCATCTTT-----ATGTTCTCCACC-TGTGCACATTTTGTAGACCT-GGAT--
CACTCT-CTGAAA-TGC---------TAACCAGCAT-TT--CAGGTTG--GAGGAATTTG
AC-TTTGTT------GTCTTT----CCTT-GCATT-TCTA-GG-TCTATGTT--CTTTTT
CA--TATAATCTTATTGTGATAATATTGGACCC---------------------------
-----------------------TATATAAT-----------ATACAACTTTCAGCAACG
GATCTCTTGGCTCTCGCATCGATGAAGAACGCAGCGAAATGCGATAAGTAATGTGAATTG
CAGAATTCAGTGAATCATCGAATCTTTGAACGCACCTTGCGCTCCTTGGTATTCCGAGGA
GCATGCCTGTTTGAGTGTCATTAATATA--TCAACC-TCTTT-AAA-----TTTTGA---
-----GAG-TG--TTTGGATG-TGGGGGG-TGTTATTTT---GCTGG-CCTTCTCC----
------AAGGTC-AGCTCCCCTAAAATGTATTAGCGG-AACAA-TTTGTTGACT--GTTC
ATT-GGTGTGATAGC-ATA-TCTACGCTATT-AA-CA--T---GAAGCAA-GTTC-AGCT
TA-TAAC-AGTCTATTGACTTGGACAATTCTCTATTTATT-AATG--
>AY033096_Taxa17
CATTATTGAAATAAA-CCTGATGAGTTGTTGCTGGTT-CTCT--AGAGAGCAT-TGTGCA
CGCTT-GTCATCTTT-----ATG-TCTCCACC-TGTGCACATTTTGTAGACCT-GGAT--
CACTCT-CTGAAA-TGC---------TAACCAGCAT-TT--TAGGTTG--GAGGAATTTG
AC-TTTGTT------GTCTTT----CCTT-GCATT-TCTA-GG-TCTATGTT--TTTT--
CA--TATAATCTTATTGTGATATAA-TGGGCCC---------------------------
-----------------------TATATAATATAAA-CTT--ATACAACTTTCAGCAACG
GATCTCTTGGCTCTCGCATCGATGAAGAACGCAGCGAAATGCGATAAGTAATGTGAATTG
CAGAATTCAGTGAATCATCGAATCTTTGAACGCACCTTGCGCTCCTTGGTATTCCGAGGA
GCATGCCTGTTTGAGTGTCATTAATATA--TCAACC-TCTTT-AAA-----TTTTGA---
-----GAG-TG--TTTGGATG-TGGGGG--TGTTATTTT---GCTGG-CCTTCTCC----
------AAGGTC-AGCTCCCCTGAAATGTATTAGCGG-AACAA-TTTGTTGACC--GTTC
ATT-GGTGTGATAGC-ATA-TCTACGCTATT-GA-C--GT---AAAGCAA-GTTC-AGCT
TA-TAAC-AGTCCATTGACTTGGACAATTCTCTATTTATT-AATGTG
>KX239915_Taxa18
--------------------ATGAGTTGTTGCTGGTT-CTCT--AGAGAGCAT-CGTGCA
CGCTT-GTCATCTTT-----ATG-TCTCCACC-TGTGCACATTTTGTAGACCT-GGAT--
CACTCT-CTGAAA-TGC---------TAACCAGCAT-TT--TAGGTTG--GAGGAATTTG
AC-TTTGTT------GTCTTT----CCTT-GCATT-TCTA-GG-TCTATGTT--CTTTTT
CA--TATAATCTTATTGTG---TAAATGGACCC---------------------------
-----------------------TATATAATATAAA-CCT--ATACAACTTTCAGCAACG
GATCTCTTGGCTCTCGCATCGATGAAGAACGCAGCGAAATGCGATAAGTAATGTGAATTG
CAGAATTCAGTGAATCATCGAATCTTTGAACGCACCTTGCGCTCCTTGGTATTCCGAGGA
GCATGCCTGTTTGAGTGTCATTAATATA--TCAACC-TCTTT-AAA-----TTTTGA---
-----GAG-TG--TTTGGATG-TGGGGG--TGTTATTTT---GCTGG-CCTTCTCC----
------AAGGTC-AGCTCCCCTGAAATGTATTAGCGG-AACAA-TTTGTTGACC--GTTC
ATT-GGTGTGATAGC-ATA-TCTACGCTATT-GA-C--GT---AAAGCAA-GTTC-AGCT
TA-TAAC-AGTCCATTGACTTGGACAATTCTCTATTTATT-AATG--
>AY083186_Taxa19
--------------------------------TGG---CTCTCAAGAGAGCA--TGTGCA
CGCTT-GTCGTCTTT-----ATC-TCTCCACC-TGTGCACCTATTGTAGACTT-GGAT--
AACTCT-CTGAA--TGC-------------TAGCAT--T--CAGGTTTATGAGGA--TTG
AC--TTTTT------GCCTTT----CCTT-ACATT-TCTA-GG-CCTATGTT--CTTTC-
CA--TATA---------------------ACCTC-AATGTAT-GCT-ATGGAATGT--AA
TACTTATAGGGCATTCT-GTGCCT------TTTAAA-CCTTTATACAACTTTCAGCAACG
GATCTCTTGGCTCTCGCATCGATGAAGAACGCAGCGAAATGCGATAAGTAATGTGAATTG
CAGAATTCAGTGAATCATCGAATCTTTGAACGCATCTTGCACTTCTTGGTATTCCGAGGA
GTATGCCTGTTTGAGTGTCATTAATATA--TCAACC-TCTCT---------CGTTGA---
-----GAG-TG----TGGATG-TGGGGGGGAGTTATTTT---GCTGG-CCTTTAAAT---
------GAGGTC-AGCTCCCCTGAAATACATCAGCAG-AACAA-TTTGTTGACCTTGTTC
ATT-GGTGTGATAA--CTA-TCTACGCCGTT-GAAC--GT----GA------TTC-AGCT
TCATAAC-AGTCC----ACT-GGACAAA--TGCATTTATT-A-----
>AY669589_Taxa20
------TGAAATAAA-CCTGATGAGTTGCTGCTGGCT-CTTT--ACAGGGCA--TGTGCA
CACTT-GTCGTCTTT-----ATA-TCTCCACC-TGTGCACCTATTGTAGACCT-GGAT--
AACTCT-CTGAA--TGT-----------GCTAGCAT--T--CAGGTAT--GAGGA--TTG
AC--TTTCT------GCCTCT----TCTT-ACATT-TCCA-GG-CCTATGTT--CTTT--
CA--TATA---------------------ACCTC-AATGTAT-GTT-AAGGAATGTGTAA
TACT-ATAAGG-CTTTT-ATGCCT------CGTAAA-CCT--ATACAACTTTCAGCAACG
GATCTCTTGGCTCTCGCATCGATGAAGAACGCAGCGAAATGCGATAAGTAATGTGAATTG
CAGAATTCAGTGAATCATCGAATCTTTGAACGCACCTTGCACTCCTTGGTATTCCGAGGA
GTATGCCTGTTTGAGTGTCATTAATATA--TCAACC-TCTCA-AGC---TTTTTTGCTTG
TG---GAG-TG--TTTGGATG-TGGGGGGA--TCATTTT---GCTGG-CCTCTTTTCT--
------GAGGTC-AGCTCCCCTGAAATGCATTGGCAG-AATGA-TTTGCTCACT--GTTC
ATT-GGTGTGATAA--CTAATCTACGCTATT-GA-CG-GTTGAAAAGCAAAGTCC-AGCT
TA-TAAC-AGTCCATTGACTTGGACAAC--ATGTTTTATT-AATGTG
>FJ717562_Taxa21
CATTATTGAAATAAA-CCTGATGAGTTGCTGCTGGCT-CTCT--AGAGAGCA--TGTGCA
CACTT-GTCGTCTTT-----ATA-TCTCCACC-TGTGCACCTATTGTAGACCT-GGAT--
AACCTT-CTGAA--TGC-----------GCTAGCAT--T--TAGGTAC--GAGGA--TTG
AC--TTTCT------GCCTCT----CCTT-ACATT-TTCA-GG-CCTATGTT--CTTT--
CA--TATA---------------------ACCTC-AATGTAT-GTC-ATGGAATGT--AA
TACTTAT-GGG-CTTCT-GTGCCC------TATAAA-CCTT-ATACAACTTTCAGCAACG
GATCTCTTGGCTCTCGCATCGATGAAGAACGCAGCGAAATGCGATAAGTAATGTGAATTG
CAGAATTCAGTGAATCATCGAATCTTTGAACGCACCTTGCACTCCTTGGTATTCCGAGGA
GTATGCCTGTTTGAGTGTCATTAATATA--TCAACC-TCTCA-AGC-----TTTTGCTTG
TG---GAG-TG--TATGGATG-TGGGGGGA--TTATTTT---GCTGG-CCTTTTCAT---
------GAGGTC-GGCTCCCCTGAAATGCATTGGCAG-AATGA-TTTGCTGACC--GTTT
ATT-GGTGTGATAA--CTA-TCTACGCTGTT-GA-C--GT---GAAGCAA-GTTC-AGCT
NA-TAAT-GGTCCATTGACTTGGACAAC---ATATTTATT-AATGTG
>AY669607_Taxa22
------TGAAATAAA-CCTGATGAGTTGCTGCTGGTT-CTCT--AGAGAGCA--TGTGCA
CACTT-GTCGTCTTT-----ATA-TCTCCACC-TGTGAACCTATTGTAGACCT-GGAT--
GACTCT-CTGAA--TGC-------------TAGCAT--T--TGGGTAT--GAGGGG-TTG
ACTTTTTCT------GTCTCT----CCTT-ACATT-TCCA-GG-CCTATGTT--CTTT--
CA--TATA---------------------ACCTC-AATGTAT-GTT-ATGGAATGT--AA
TATC-AT-GGG-CCTCTTGTGCC-------TATAAA-CCT--ATACAACTTTCAGCAACG
GATCTCTTGGCTCTCGCATCGATGAAGAACGCAGCGAAATGCGATAAGTAATGTGAATTG
CAGAATTCAGTGAATCATCGAATCTTTGAACGCACCTTGCACTCCTTGGTATTCCGAGGA
GCATGCCTGTTTGAGTGTCATTAATATA--TCAACC-TCTCA-AGC-----TTTTGCTTG
TT---GAG-TG--TATGGATG-TGGGGG----TTATTTT---GCTGG-CCTTTTCT----
------GAGGTC-AGCTCCCCTGAAATGCATTAGCAG-AACAAATTTGTTGACT--GTTC
ATT-GGTGTGATAA--TTA-TCTACGCTATT-GA-CA-GT---GATGCA--GTTC-AGCT
TA-TAAC-AGTCCATTTGCTTGGACAAA---ATATCTATT-AATGTG
>AF389128_Taxa23
--------------------------------TGGTT-CTCT--AGGGAACA--TGTGCA
CATTT-ATCGTTTT------ATA-TTTCCACC-TGTGCATCTATTGTAGATTTTGGAT--
ATCTTT-CTGAA--TGC-TTTTGT-------AGCAT-GT--CAGGTTT--GGGGA--TTG
AC-TTTCAT------GTCTGT----CTTT-GCATT-TCCA-GG-TCTATGTTT-CTT---
CAA-TAT----------------------ACCCC-AATGTAT-GTT-ATAGAATGT--AT
TAA--GT-GGGCCCTTT-GTGCC-------TATAAA-CTT--ATACAACTTTCAGCAACG
GATCTCTTGGCTCTCGCATCGATGAAGAACGCAGCGAAATGCGATAAGTAATGTGAATTG
CAGAATTCAGTGAATCATCGAATCTTTGAACGCACCTTGCGCTCCTTGGTATTCCGAGGA
GCATGCCTGTTTGAGTGTCATTAATATA--TCAACT-TCTTT-AG---------------
--------------TTGGATG-TGGGGG----TTTTTTT---GCTGG-CCTTTTCT----
-----AATGGTC-AGCTCCTCTAAAATACATTAGCGG-AACAA-TTTGTTAACT--GTTC
ATT-GGTGTGATAA--TTA-TCCACACTATT-GAATTTGT---GAGCCAA-GTTC-AGCT
TC-TAAT-AGTCCATTGACTTGGACAA--TTTTTTCCATCTA-----
>MN751331_Taxa24
--------------------------------TGGTT-CTCT--AGGGAACA--TGTGCA
CATTT-ATCGTTTT------ATA-TTTCCACC-TGTGCATCTATTGTAGATTTTGGAT--
ATCTTT-CTGAA--TGC-TTTTGT-------AGCAT-GT--CAGGTTT--GGGGA--TTG
AC-TTTCAT------GTCTGT----CTTT-GCATT-TCCA-GG-TCTATGTTT-CTT---
CAA-TAT----------------------ACCCC-AATGTAT-GTT-ATAGAATGT--AT
TAA--GT-GGGCCCTTT-GTGCC-------TATAAA-CTT--ATACAACTTTCAGCAACG
GATCTCTTGGCTCTCGCATCGATGAAGAACGCAGCGAAATGCGATAAGTAATGTGAATTG
CAGAATTCAGTGAATCATCGAATCTTTGAACGCACCTTGCGCTCCTTGGTATTCCGAGGA
GCATGCCTGTTTGAGTGTCATTAATATA--TCAACT-TCTTT-AG---------------
--------------TTGGATG-TGGGGG----TTTTTTT---GCTGG-CCTTTTCT----
-----AATGGTC-AGCTCCTCTAAAATACATTAGCGG-AACAA-TTTGTTAACT--GTTC
ATT-GGTGTGATAA--TTA-TCCACACTATT-GAATTTGT---GAGCCAA-GTTC-AGCT
TC-TAAT-AGTCCATTGACTTGGACAA--TTTTTCCCATCT-A----
>MF153022_Taxa25
--------------------------------TGGTT-CTCT--AGGGAACA--TGTGCA
CATTT-ATCGTTTT------ATA-TTTCCACT-TGTGTATCTATTGTAGATTTTGGAT--
ATCTTT-CTGAA--TGC-TTTTGT-------AGCAT-GT--CAGGTTT--GGGGA--TTG
AC-TTTCTT------GTCTGT----CTTT-ACATT-TCCA-GG-TCTATGTTT-CTT---
CAA-TAT----------------------ACCCT-AATCTAT-GTT-ATAGAATGT--AT
TAA--GT-GGGCCCTTT-GTGCC-------TATAAA-CTT--ATACAACTTTCAGCAACG
GATCTCTTGGCTCTCGCATCGATGAAGAACGCAGCGAAATGCGATAAGTAATGTGAATTG
CAGAATTCAGTGAATCATCGAATCTTTGAACGCACCTTGCGCTCCTTGGTATTCCGAGGA
GCATGCCTGTTTGAGTGTCATTAATATATATCAACT-TCTTT-AG---------------
--------------TTGGATG-TGGGGG----TTTT------GCTGG-CCTTTTCT----
-----AATGGTC-AGCTCCTCTAAAATACATTAACGG-AACAA-TTTGTTAACT--GTTC
GTT-GGTGTGATAA--TTA-TCTACACTATT-GAANTTGT---GANGCAA-GNTC-AGCT
TC-TAAT-AGTCCNNTGACNTGGANN---TTTTTTTC----------
>MF599228_Taxa26
--------------------------------TGGTT-TTCT--AGGGAACA--TGTGCA
CATTT-ATCATTTTTT----ATA-TTTCCACT-TGTGTATCTATTGTAGACTTTGGAT--
ATCTTT-CTGAA--TGC-TTTTGT------TAGCAT-GT--CAGGTTT--GGGGA--TTG
AC-TTTCTT------GTCTGT----CTTT-ACATT-TCCA-GG-TCTATGTTC-TTT---
CAA-TAT----------------------ACCCC-AATGTAT-GTT-ATAGAATGT--AT
TAA--GT-YGGACCTTT-GTGTC-------TATAAA-CTT--ATACAACTTTCAGCAACG
GATCTCTTGGCTCTCGCATCGATGAAGAACGCAGCGAAATGCGATAAGTAATGTGAATTG
CAGAATTCAGTGAATCATCGAATCTTTGAACGCAYCTTGCGCTCCTTGGTATTCCGAGGA
GCATGCCTGTTTGAGTGTCATTAATATA--TCAACT-TC----AG---------------
--------------TTGGATG-TGGGGG----TGTTT-----GCTGG-CCATTTTCT---
-----AATGGTC-AGCTCCTCTGAAATACATTAGCGG-AACAA-TTTGTTGACT--GTTC
ATT-AGTGTGATAA--TTA-TCTATGCTATT-GAATTTGT---GAGGCAA-GTTC-AGCT
TC-TAATTAGTTCATTGACTTGGACAAA---TTTTKCATCT------
>JF907917_Taxa27
--------------------------------TGGTT-CTCT-AAGGGAACA--TGTGCA
CATTT-GTCATTTTT-----ATA-TTACCACCCTGTGCATCGTTTGTAGACTTTGGAT--
ATCTTT-CTGAA--TGC-TTTTGT-------AGCAT-GT--CAGGTTT--GAGGA--TTG
AC-TTTCTT------GTCTGT----CTTT-ACATT-TCCA-GG-TCTATGTTT-CTT---
CAA-TAT----------------------ACCCC-AATGTAT-GTT-ATAGAATGT--AG
TAA--GT-GGG-CCTTT-GTGCC-------TATAAAACTT--ATACAACTTTCAGCAACG
GATCTCTTGGCTCTCGCATCGATGAAGAACGCAGCGAAATGCGATAAGTAATGTGAATTG
CAGAATTCAGTGAATCATCGAATCTTTGAACGCACCTTGCGCTCCTTGGTATTCCGAGGA
GCATGCCTGTTTGAGTGTCATTAATGTA--TCAACT-TCTTT-AG---------------
--------------TTGGATG-TGGGGG----TTTT------GCTGG-CCCTTTCT----
-----AATGGTC-AGCTCCCCTGAAATACATTAGCGG-AACAA-TTTGTTGACT-TTTTC
ATT-AGTGTGATAA--TTA-TCTGCGCTATT-GAATT-GT---GAAGCAA-GTTC-AGCT
TC-TAAT-AGTCCATTGACT-GGAC----------------------
>LC175538_Taxa28
--------------------------------------CTCT-AAGG-AACA--TGTGCA
CATTT-GTCATTTTT-----GTA-TTACCACC-TGTGCATCTTTTGTAGACTTTGGAT--
ATCTTT-CTGAA--TGC-TTTTGT-------GGCAT-GT--CAGGCTT--GAGGA--TTG
AC-TTTCTT------GTCTGT----CTTT-ACATT-TCCA-GG-TCTATGTTT-CTT---
CAA-TAT----------------------ACCCC-AATGTAT-GTC-ATAGAATGT--AG
TAA--GT-GGG-CCTTT-GTGCC-------TATAAAACTT--ATACAACTTTCAGCAACG
GATCTCTTGGCTCTCGCATCGATGAAGAACGCAGCGAAATGCGATAAGTAATGTGAATTG
CAGAATTCAGTGAATCATCGAATCTTTGAACGCACCTTGCGCTCCTTGGTATTCCGAGGA
GCATGCCTGTTTGAGTGTCATTAATGTA--TCAACT-TCTTT-AG---------------
--------------TTGGATG-TGGGGG----TTTT------GCTGG-CCTTTTCT----
-----AAGGGTC-AGCTCCCCTGAAATACATTAGCGGGAACAA-TTTGTTGACT--GTTC
ATT-GGTGTGATAA--TTA-TCTGCGCTATT-GAATT-GT---GAAGCAA-GTTC-AGCT
TC-TAAT-AGTCCATTGACTTGGACAA--TTTTTTCCAT--------
>MW911729_Taxa29
CATTATTGAAATAAA-CCTGATGAGTTGTTGCTGGCT-CTCT--AGGGAGCA--TGTGCA
CACTT-GTCATTTTT-----ATA-TTTCCACC-TGTGCATCTTTTGTAGACTTTGGAT--
ATCTTT-CTGAC--------------------GCAT-GT--CAGGTTT--GAGGA--TTG
AC-TTTCTTG-----GTCTGT----CCTT-ACATT-TCCA-AG-TCTATGTTT-CTT---
CAC-TAT----------------------ACCCCCAATCTAT-GTT-ATAGAATGT--AA
TAA--GT-GGG-TCTTT-GTGCC-------TATAAA-TCTT-ATACAACTTTCAGCAACG
GATCTCTTGGCTCTCGCATCGATGAAGAACGCAGCGAAATGCGATAAGTAATGTGAATTG
CAGAATTCAGTGAATCATCGAATCTTTGAACGCACCTTGCGCTCCTTGGTATTCCGAGGA
GCATGCCTGTTTGAGTGTCATTAATATA--TCAACT-TCTTC-AGC-----TTTTG-TT-
-----GAG-TGGGGTTGGATG-TGGGGG----TTTT------GCTGG-CCTTTTCT----
-----AAAGATC-AGCTCCTCTAAAATTCATTAGCGG-AACAA-TCT---------GTTC
ATT-AGTGTGATAA--TTA-TCTACGCTATT-GAACT-TT---GATGCGA-GTTC-AGCT
TC-TAAT-AGTCCATTGACTTGGACAA----TTTTTCATTTAATGTG
>MW911730_Taxa30
CATTATTGAAATAAA-CCTGATGAGTTGTTGCTGGCT-CTCT--AGGGAGCA--TGTGCA
CACTT-GTCATTTTT-----ATA-TTTCCACC-TGTGCATCTTTTGTAGACTTTGGAT--
ATCTTT-CTGAC--------------------GCAT-GT--CAGGTTT--GAGGA--TTG
AC-TTTCTTG-----GTCTGT----CCTT-ACATT-TCCA-AG-TCTATGTTT-CTT---
CAC-TAT----------------------ACCCCCAATCTAT-GTT-ATAGAATGT--AA
TAA--GT-GGG-TCTTT-GTGCC-------TATAAA-TCTT-ATACAACTTTCAGCAACG
GATCTCTTGGCTCTCGCATCGATGAAGAACGCAGCGAAATGCGATAAGTAATGTGAATTG
CAGAATTCAGTGAATCATCGAATCTTTGAACGCACCTTGCGCTCCTTGGTATTCCGAGGA
GCATGCCTGTTTGAGTGTCATTAATATA--TCAACT-TCTTC-AGC-----TTTTG-TT-
-----GAG-TGGGGTTGGATG-TGGGGG----TTTT------GCTGG-CCTTTTCT----
-----AAAGATC-AGCTCCTCTAAAATTCATTAGCGG-AACAA-TCT---------GTTC
ATT-AGTGTGATAA--TTA-TCTACGCTATT-GAACT-TT---GATGCGA-GTTC-AGCT
TC-TAAT-AGTCCATTGACTTGGACAA----TTTTTCATTTAATGTG
>MW911731_Taxa31
CATTATTGAAATAAA-CCTGATGAGTTGTTGCTGGCT-CTCT--AGGGAGCA--TGTGCA
CACTT-GTCATTTTT-----ATA-TTTCCACC-TGTGCATCTTTTGTAGACTTTGGAT--
ATCTTT-CTGAC--------------------GCAT-GT--CAGGTTT--GAGGA--TTG
AC-TTTCTTG-----GTCTGT----CCTT-ACATT-TCCA-AG-TCTATGTTT-CTT---
CAC-TAT----------------------ACCCCCAATCTAT-GTT-ATAGAATGT--AA
TAA--GT-GGG-TCTTT-GTGCC-------TATAAA-TCTT-ATACAACTTTCAGCAACG
GATCTCTTGGCTCTCGCATCGATGAAGAACGCAGCGAAATGCGATAAGTAATGTGAATTG
CAGAATTCAGTGAATCATCGAATCTTTGAACGCACCTTGCGCTCCTTGGTATTCCGAGGA
GCATGCCTGTTTGAGTGTCATTAATATA--TCAACT-TCTTC-AGC-----TTTTG-TT-
-----GAG-TGGGGTTGGATG-TGGGGG----TTTT------GCTGG-CCTTTTCT----
-----AAAGATC-AGCTCCTCTAAAATTCATTAGCGG-AACAA-TCT---------GTTC
ATT-AGTGTGATAA--TTA-TCTACGCTATT-GAACT-TT---GATGCGA-GTTC-AGCT
TC-TAAT-AGTCCATTGACTTGGACAA----TTTTTCATTTAATGTG
>MW911732_Taxa32
CATTATTGAAATAAA-CCTGATGAGTTGTTGCTGGCT-CTCT--AGGGAGCA--TGTGCA
CACTT-GTCATTTTT-----ATA-TTTCCACC-TGTGCATCTTTTGTAGACTTTGGAT--
ATCTTT-CTGAC--------------------GCAT-GT--CAGGTTT--GAGGA--TTG
AC-TTTCTTG-----GTCTGT----CCTT-ACATT-TCCA-AG-TCTATGTTT-CTT---
CAC-TAT----------------------ACCCCCAATCTAT-GTT-ATAGAATGT--AA
TAA--GT-GGG-TCTTT-GTGCC-------TATAAA-TCTT-ATACAACTTTCAGCAACG
GATCTCTTGGCTCTCGCATCGATGAAGAACGCAGCGAAATGCGATAAGTAATGTGAATTG
CAGAATTCAGTGAATCATCGAATCTTTGAACGCACCTTGCGCTCCTTGGTATTCCGAGGA
GCATGCCTGTTTGAGTGTCATTAATATA--TCAACT-TCTTC-AGC-----TTTTG-TT-
-----GAG-TGGGGTTGGATG-TGGGGG----TTTT------GCTGG-CCTTTTCT----
-----AAAGATC-AGCTCCTCTAAAATTCATTAGCGG-AACAA-TCT---------GTTC
ATT-AGTGTGATAA--TTA-TCTACGCTATT-GAACT-TT---GATGCGA-GTTC-AGCT
TC-TAAT-AGTCCATTGACTTGGACAA----TTTTTCATTTAATGTG
>MK250915_Taxa33
--TTATTGAA-TAAA-CCTGATGAGTTGCTGCTGGTT-CTCT--AGGGAACA--TGTGCA
CACTT-GTCGTTTTT-----ATA-TTTCCACC-TGTGCATCTTTTGTAGACTT-GGAT--
ATCTTT-CTGTA--TGC-TTTTAT-------AGCAT-GT--CAGGTTT--GAGGA--TTG
AC-TTTATT------GTCTGT----CTTT-ACATT-TCCA-GG-TCTATGTTC-CTT---
CAA-TAT----------------------ACCCC-AAT-----GTT-ATAGAATGT--AG
TAA---T-GGG-CCTTT-GTGCC-------TATAAA-CCTT-ATACAACTTTCAGCAACG
GATCTCTTGGCTCTCGCATCGATGAAGAACGCAGCGAAATGCGATAAGTAATGTGAATTG
CAGAATTCAGTGAATCATCGAATCTTTGAACGCACCTTGCGCTCCTTGGTATTCCGAGGA
GCATGCCTGTTTGAGTGTCATTAATATA--TCAACT-TCTTC-AGC-----TTTTG-TTG
TT---GAG-TG---TTGGATG-TGGGGG----TTTTTT----GCTGG-CCTTTCT-----
-----AAAGGTC-AGCTCCCCTAAAATGCATTAGCGG-AACAA-TCTGTTGACT--GTTC
ATT-AGTGTGATAA--TTA-TCTGCGCTATT-GAACT-GT---GAGGCAA-GTTC-AGCT
TC-TAAT-AGTCCATTCACTTGGACAA------TTTTATTTAATGTG
>MW911733_Taxa34
CATTATTGAAATAAA-CCTGATGAGTTGCTGCTGGTT-CTCT--AGGGAACA--TGTGCA
CACTT-GTCGTTTTT-----ATA-TTTCCACC-TGTGCATCTTTTGTAGACTT-GGAT--
ATCTTT-CTGTA--TGC-TTTTAT-------AGCAT-GT--CAGGTTT--GAGGA--TTG
AC-TTTATT------GTCTGT----CTTT-ACATT-TCCA-GG-TCTATGTTC-CTT---
CAA-TAT----------------------ACCCC-AAT-----GTT-ATAGAATGT--AG
TAA--GT-GGG-CCTTT-GTGCC-------TATAAA-CCTT-ATACAACTTTCAGCAACG
GATCTCTTGGCTCTCGCATCGATGAAGAACGCAGCGAAATGCGATAAGTAATGTGAATTG
CAGAATTCAGTGAATCATCGAATCTTTGAACGCACCTTGCGCTCCTTGGTATTCCGAGGA
GCATGCCTGTTTGAGTGTCATTAATATA--TCAACT-TCTTC-AGC-----TTTTG-TTG
TT---GAG-TG---TTGGATG-TGGGGG----TTTTTTTT--GCTGG-CCTTTCT-----
-----AAAGGTC-AGCTCCCCTAAAATGCATTAGCGG-AACAA-TCTGTTGACT--GTTC
ATT-AGTGTGATAA--TTA-TCTGCGCTATT-GAACT-GT---GAGGCAA-GTTC-AGCT
TC-TAAT-AGTCCATTCACTTGGACAA------TTTTATTTAATGTG
>MW911734_Taxa35
CATTATTGAAATAAA-CCTGATGAGTTGCTGCTGGTT-CTCT--AGGGAACA--TGTGCA
CACTT-GTCGTTTTT-----ATA-TTTCCACC-TGTGCATCTTTTGTAGACTT-GGAT--
ATCTTT-CTGTA--TGC-TTTTAT-------AGCAT-GT--CAGGTTT--GAGGA--TTG
AC-TTTATT------GTCTGT----CTTT-ACATT-TCCA-GG-TCTATGTTC-CTT---
CAA-TAT----------------------ACCCC-AAT-----GTT-ATAGAATGT--AG
TAA--GT-GGG-CCTTT-GTGCC-------TATAAA-CCTT-ATACAACTTTCAGCAACG
GATCTCTTGGCTCTCGCATCGATGAAGAACGCAGCGAAATGCGATAAGTAATGTGAATTG
CAGAATTCAGTGAATCATCGAATCTTTGAACGCACCTTGCGCTCCTTGGTATTCCGAGGA
GCATGCCTGTTTGAGTGTCATTAATATA--TCAACT-TCTTC-AGC-----TTTTG-TTG
TT---GAG-TG---TTGGATG-TGGGGG----TTTTTTTT--GCTGG-CCTTTCT-----
-----AAAGGTC-AGCTCCCCTAAAATGCATTAGCGG-AACAA-TCTGTTGACT--GTTC
ATT-AGTGTGATAA--TTA-TCTGCGCTATT-GAACT-GT---GAGGCAA-GTTC-AGCT
TC-TAAT-AGTCCATTCACTTGGACAA------TTTTATTTAATGTG
>UDB011268_Taxa36
--------------------------------TGGTT-CTCT--AGGGAACA--TGTGCA
CACTT-GTCATTTTT-----ATA-TTTCCACC-TGTGCACCTTTTGTAGACTT-GGAT--
ATCTTT-CTGAA--TGC-TTTTGT-------AGCAT-GT--CAGGTTT--GAGGA--TTG
AC-TTTATT------GTCTTT----CTTT-ACATT-TTCA-GG-TCTATGTTC-CTT---
CAA-TAT----------------------ACACT-A-------GTT-ATAGAATGT--AA
TAA--GT-GGG-CCTTT-GTGCC-------TATAAA-TCTT-ATACAACTTTCAGCAACG
GATCTCTTGGCTCTCGCATCGATGAAGAACGCAGCGAAATGCGATAAGTAATGTGAATTG
CAGAATTCAGTGAATCATCGAATCTTTGAACGCACCTTGCGCTCCTTGGTATTCCGAGGA
GCATGCCTGTTTGAGTGTCATTAATATA--TCAACC-TCTTC-AGC-----TTTTG-TTG
TTGTTGAG-TG---TTGGATG-TGGGGG----TTTTT-----GCTGG-CCTTTCT-----
-----AAAGGTC-AGCTCCCCTAAAATGCATTAGCGG-AACAA-TATGTTGACT--GTTC
ATT-AGTGTGATAA--TTA-TCTACATTATT-GAACT-GT---GAGGCAA-GTTC-AGCT
TC-TAAT-AGTCCATTGACTTGGACAA----TTTTTCATTTA-----
>UDB015945_Taxa37
--------------------------------TGGTT-CTCT--AGGGAACA--TGTGCA
CACTT-GTCATTTTT-----ATA-TTTCCACC-TGTGCACCTTTTGTAGACTT-GGAT--
ATCTTT-CTGAA--TGC-TTTTGT-------AGCAT-GT--CAGGTTT--GAGGA--TTG
AC-TTTATT------GTCTTT----CTTT-ACATT-TTCA-GG-TCTATGTTC-CTT---
CAA-TAT----------------------ACACT-A-------GTT-ATAGAATGT--AA
TAA--GT-GGG-CCTTT-GTGCC-------TATAAA-TCTT-ATACAACTTTCAGCAACG
GATCTCTTGGCTCTCGCATCGATGAAGAACGCAGCGAAATGCGATAAGTAATGTGAATTG
CAGAATTCAGTGAATCATCGAATCTTTGAACGCACCTTGCGCTCCTTGGTATTCCGAGGA
GCATGCCTGTTTGAGTGTCATTAATATA--TCAACC-TCTTC-AGC-----TTTTG-TTG
TTGTTGAG-TG---TTGG-TG-TGGGGGG---TTTTT-----GCTGG-CCTTTCT-----
-----AAAGGTC-AGCTCCCCTAAAATGCATTAGCGG-AACAA-TATGTTGACT--GTTC
ATT-AGTGTGATAA--TTA-TCTACATTATT-GAACT-GT---GAGGCAA-GTTC-AGCT
TC-TAAT-AGTCCATTGACTTGGACAA----TTTTTCATTTA-----
>AY669592_Taxa38
CATTATTGAAATAAA-CCTGATGAGTTGCTGCTGGTT-CTCT--AGGGAACA--TGTGCA
CACTT-GTCATTTTT-----ATA-TCTCCACC-TGTGCACCTTTTGTAGACTT-GGAT--
ATCTTT-CTGAA--TGC-TTTTGT-------AGCAT-GT--CAGGTTT--GAGGA--TTG
AC-TTTATT------GTCTGT----CTTT-ACATT-TCCA-GG-TCTATGTTC-CTT---
CAA-TAT----------------------ACACT-A-------GTT-ATAGAATGT--AT
TAA--GT-GGG-CCTTT-GTGCC-------TATAAA-TCTT-ATACAACTTTCAGCAACG
GATCTCTTGGCTCTCGCATCGATGAAGAACGCAGCGAAATGCGATAAGTAATGTGAATTG
CAGAATTCAGTGAATCATCGAATCTTTGAACGCACCTTGCGCTCCTTGGTATTCCGAGGA
GCATGCCTGTTTGAGTGTCATTAATATA--TCAACC-TCTTC-AGC-----TTTTG-TTG
TA---GAG-TG---TTGGATG-TGGGGG----TTGT------GCTGG-CCTTTCT-----
-----AAAGGTC-AGCTCCCCTAAAATGCATTAGCGG-AACAA-TCTGTTGACT--GTTC
ATT-AGTGTGATAA--TTA-TCTACATTATT-GAACT-GT---GAGGCAT-GTTC-AGCT
TC-TAAT-AGTCCATTGACTTGGACAA----TTTTTCATTTAATGTG
>UDB001066_Taxa39
--------------------------------TGGTT-CTCT--AGGGAACA--TGTGCA
CACTT-GTCATTTTT-----ATA-TCTCCACC-TGTGCACCTTTTGTAGACTT-GGAT--
ATCTTT-CTGAA--TGC-TTTTGT-------A-CAT-GT--CAGGTTT--GAGGA--TTG
AC-TTTATT------GTCTGT----CTTT-ACATT-TCCA-GG-TCTATGTTC-CTT---
CAA-TAT----------------------ACACT-A-------GTT-ATAGAATGT--AT
TAA--GT--GG-CCTTT-GTGCC-------TATAAA-TCTT-ATACAACTTTCAGCAACG
GATCTCTTGGCTCTCGCATCGATGAAGAACGCAGCGAAATGCGATAAGTAATGTGAATTG
CAGAATTCAGTGAATCATCGAATCTTTGAACGCACCTTGCGCTCCTTGGTATTCCGAGGA
GCATGCCTGTTTGAGTGTCATTAATATA--TCAACC-TCTTC-AGC-----TTTTG-TTG
TA---GAG-TG---TTGGATG-TGGGGGGG--TTGT------GCTGG-CCTTTCT-----
-----AAAGGTC-AGCTCCCCTAAAATGCATTAGCGG-AACAA-TCTGTTGACT--GTTC
ATT-AGTGTGATAA--TTA-TCTACATTATT-GAACT-GT---GAGGCAT-GTTC-AGCT
TC-TAAT-AGTCCATTGACTTGGACAA----TTTTTCATTTA-----
>FJ717515_Taxa40
CATTATTGAAATAAA-CCTGATGAGTTGCTGCTGGTT-CTCT--AGGGAACA--TGTGCA
CACTT-GTCATTTTT-----ATA-TCTCCACC-TGTGCACTTTTTGTAGACTT-GGAT--
ATCTTT-CTGAA--TGCTTTTTGT-------GGCAT-GT--CAGGTTT--GAGGA--TTG
AC-TTTATT------GTCTGT----CTTT-ACATT-TCCA-GG-TCTATGTTT-CTT---
CAA-TAT----------------------ACCCCTAATGTAT-GTT-ATAGAATGT--AG
TAA--GT-GGG-CCTTT-GTGCC-------TATAAA-CCTT-ATACAACTTTCAGCAACG
GATCTCTTGGCTCTCGCATCGATGAAGAACGCAGCGAAATGCGATAAGTAATGTGAATTG
CAGAATTCAGTGAATCATCGAATCTTTGAACGCACCTTGCGCTCCTTGGTATTCCGAGGA
GCATGCCTGTTTGAGTGTCATTAATATA--TCAACT-TCTTC-AGC-----TTTTGCTTG
TT---GAG-TG---TTGGATG-TGGGGG----TTTT------GCTGG-CCTTTCT-----
-----GAAGGTC-AGCTCCCCTGAAATGCATTAGCGG-AACAA-TTTGTTGACT--GTTC
ATT-GGTGTGATAA--TTA-TCTGCGCTATT-GAACT-GT---GAGGCAA-GTTC-AGCT
TC-TAAT-AGTCCATTGACTTGGACAAA--TTTTTTCATTTAATGTG
>FJ717513_Taxa41
CATTATTGAAATAAA-CCTGATGAGTTGCTGCTGGTT-CTCT--AGGGAACA--TGTGCA
CACTT-GTCATTTTT-----ATA-TCTCCACC-TGTGCACTTTTTGTAGACTT-GGAT--
ATCTTT-CTGAA--TGCTTTTTGT-------GGCAT-GT--CAGGTTT--GAGGA--TTG
AC-TTTATT------GTCTGT----CTTT-ACATT-TCCA-GG-TCTATGTTT-CTT---
CAA-TAT----------------------ACCCCTAATGTAT-GTT-ATAGAATGT--AG
TAA--GT-GGG-CCTTT-GTGCC-------TATAAA-CCTT-ATACAACTTTCAGCAACG
GATCTCTTGGCTCTCGCATCGATGAAGAACGCAGCGAAATGCGATAAGTAATGTGAATTG
CAGAATTCAGTGAATCATCGAATCTTTGAACGCACCTTGCGCTCCTTGGTATTCCGAGGA
GCATGCCTGTTTGAGTGTCATTAATATA--TCAACT-TCTTC-AGC-----TTTTGCTTG
TT---GAG-TG---TTGGATG-TGGGGG----TTTT------GCTGG-CCTTTCT-----
-----GAAGGTC-AGCTCCCCTGAAATGCATTAGCGG-AACAA-TTTGTTGACT--GTTC
ATT-GGTGTGATAA--TTA-TCTGCGCTATT-GAACT-GT---GAGGCAA-GTTC-AGCT
TC-TAAT-AGTCCATTGACTTGGACAAA--TTTTTTCATTTAATGTG
>MW911735_Taxa42
CATTATTGAAATAAA-CCTGATGAGTTGCTGCTGGTT-CTCT--AGGGAACA--TGTGCA
CACTT-GTCGTTTTT-----ATA-TCTCCACT-TGTGCACCTTTTGTAGACTT-GGAT--
AGTTTT-CTGAA--TGC-CTTTGT-------AGCAT-GT--CAGGTTT--GAGGA--TTG
AC-TTTATT------GTCTAT----CTTT-ACATTGTCCA-GG-TCTATGTTT-CTT---
CAA-TAT----------------------ACCCC-AATCTATTGTA-TTAGAATGT--AG
TAA---T-AGG-CCTTT-GTGCC-------TATAAA-CTT--ATACAACTTTCAGCAACG
GATCTCTTGGCTCTCGCATCGATGAAGAACGCAGCGAAATGCGATAAGTAATGTGAATTG
CAGAATTCAGTGAATCATCGAATCTTTGAACGCACCTTGCGCTCCTTGGTATTCCGAGGA
GCATGCCTGTTTGAGTGTCATTAATATA--TCAACT-TCTTC-AGC---TTTTTTGCTTG
TT---GAG-TG---TTGGATG-TGGGGG----TTTTTTT---GCTGG-CCTTTTCT----
-----GAAGGTCCAGCTCCCCTGAAATGCATTAGCGG-AACAA-TTTGTTGACT--GTTC
ATT-GGTGTGATAA--TTA-TCTGCGCTATT-GAACT-GT---GAGGCAA-GTTC-AGCT
TC-TAAT-GGTCCATTGACTTGGACAA--TTTTATTTATTTAATGTG
>UDB002173_Taxa43
--------------------------------TGGTT-CTCT--AGGGAACA--TGTGCA
CACTT-GTCGTTTTT-----ATA-TCTCCACT-TGTGCACCTTTTGTAGACTT-GGAT--
AGTTTT-CTGAA--TGC-CTTTGT-------AGCAT-GT--CAGGTTT--GAGGA--TTG
AC-TTTATT------GTCTAT----CTTT-ACATTGTCCA-GG-TCTATGTTT-CTT---
CAA-TAT----------------------ACCCC-AATCTATTGTA-TTAGAATGT--AG
TAA---T-AGG-CCTTT-GTGCC-------TATAAA-CTT--ATACAACTTTCAGCAACG
GATCTCTTGGCTCTCGCATCGATGAAGAACGCAGCGAAATGCGATAAGTAATGTGAATTG
CAGAATTCAGTGAATCATCGAATCTTTGAACGCACCTTGCGCTCCTTGGTATTCCGAGGA
GCATGCCTGTTTGAGTGTCATTAATATA--TCAACT-TCTTC-AGC---TTTTTTGCTTG
TT---GAG-TG---TTGGATG-TGGGGG----TTTTTTTT--GCTGG-CCTTTTCT----
-----GAAGGTCCAGCTCCCCTGAAATGCATTAGCGG-AACAA-TTTGTTGACT--GTTC
ATT-GGTGTGATAA--TTA-TCTGCGCTATT-GAACT-GT---GAGGCAA-GTTC-AGCT
TC-TAAT-GGTCCATTGACTTGGACAA--TTTTATTTATTTA-----
>AF136738_Taxa44
--------------------------------TGGTT-CTCT--AGGGAACA--TGTGCA
CACTT-GTCATCTTT-----ATA-TCTCCACC-TGTGCACCTTTTGTAGACTT-GGAT--
ACTTTT-CTGAA--TGC-TTTTTA-------AGCAT-TT--CGGGTTT--GAGGA--TTG
AC-----TT------GTCTCT----CCTT-ACATT-TCCA-GG-TCTATGTTT-CTT---
CA--TAT----------------------ACCCT-AATGTAT-GTT-ATAGAATGT--AA
TAAA--T-GGG-CCTTT-GTGCC-------TATAAA-TTTT-ATACAACTTTCAGCAACG
GATCTCTTGGCTCTCGCATCGATGAAGAACGCAGCGAAATGCGATAAGTAATGTGAATTG
CAGAATTCAGTGAATCATCGAATCTTTGAACGCACCTTGCGCTCCTTGGTATTCCGAGGA
GCATGCCTGTTTGAGTGTCATTAATATA--TCAACT-TCTTC-AGC---TTTTTTGTTTG
TT---GAA-TG---TTGGATG-TGGGGG----TTTTT-----GCTGG-CCTTTTC-----
-----AAGGGTC-AGCTCTCCTCAAATATATTAGCGA-AACAA-TCTGTTGACC--GTTC
ATT-GGTGTGATAA--CTA-TCTACGCTATT-GA-TC-GT---GAGGCAA-GTTT-AGCT
TC-TAAT-AGTCCATTGACTTGGACAAC----TTTTCATTTA-----
>AY669612_Taxa45
--------------------------------TGGTT-CTCT--AGGGAACA--TGTGCA
CACTT-GTCATCTTT-----ATA-TCTCCACC-TGTGCACCTTTTGTAGACTT-GGAT--
ACTTTT-CTGAA--TGC-TTTTTA-------AGCAT-TT--CGGGTTT--GAGGA--TTG
AC-----TT------GTCTCT----CCTT-ACATT-TCCA-GG-TCTATGTTT-CTT---
CA--TAT----------------------ACCCT-AATGTAC-GT-------------AA
TAAA--T-GGG-CCTTT-GTGCC-------TATAAA-TTTT-ATACAACTTTCAGCAACG
GATCTCTTGGCTCTCGCATCGATGAAGAACGCAGCGAAATGCGATAAGTAATGTGAATTG
CAGAATTCAGTGAATCATCGAATCTTTGAACGCACCTTGCGCTCCTTGGTATTCCGAGGA
GCATGCCTGTTTGAGTGTCATTAATATA--TCAACT-TCTTC-AGC---TTTTTTGTTTG
TT---GAA-TG---TTGGATG-TGGGGG----TTTTT-----GCTGG-CCTTTTC-----
-----AAGGGTC-AGCTCTCCTCAAATATATTAGCGG-AACAA-TCTGTTGACC--GTTC
ATT-GGTGTGATAA--CTA-TCTACGCTATT-GA-TC-GT---GAGGCAA-GTTT-AGCT
TC-TAAT-AGTCCATTGACTTGGACAAC---TTTTTAATTTA-----
>MN846380_Taxa46
CATTATTGAAATAAA-CCTGATGAGTTGCTGCTGGTT-CTCT--GGGGAACA--TGTGCA
CGCTT-GTCATCTTT-----ATA-TTTCCACC-TGTGCACCTTTTGTAGACTT-GGAT--
ATCTTT-CTGAA--TGC-----------------ATTTT--CAGGTTT--GAGGA--TTG
AT-TTGCTT------GTCTGT----CCTT-ACATT-TCCA-GG-TCTATGTTT-ATT---
CAAGTAC----------------------ACCCT-AAT-TAT-GTT-ATAGAATGT--AA
TAAA-GT-GAG-CCTTTAGCGCT-------TATAAA-CCTTTATACAACTTTCAGCAACG
GATCTCTTGGCTCTCGCATCGATGAAGAACGCAGCGAAATGCGATAAGTAATGTGAATTG
CAGAATTCAGTGAATCATCGAATCTTTGAACGCACCTTGCGCTCCTTGGTATTCCGAGGA
GCATGCCTGTTTGAGTGTCATTAATATA--TCAACT-CCTTC-AGC---TTTTGTGCTTG
TA---GAG-TG---TTGGATG-TGGGGG----TTTT------GCTGG-CCTTTC------
----AGAAGGTGCAGCTCTCCTGAAATGTATTAGCGG-AACAA-TTTGCTGAATC-GTTC
ATT-GGTGTGATAA--CTA-TCTACGCTATT-GA-CT-GT---GAAGCAA-GTTC-AGCT
TC-TAAC-AGTCCATTGACTTGGACAAA-----TTTTATTTAATGTG
>NR157880_Taxa47
CATTATTGAAATAAA-CCTGATGAGTTGCTGCTGGTT-CTCT--AGGGAACA--TGTGCA
CGCTT-GTCATCTTT-----ATA-TTTCCACC-TGTGCACCTTTTGTAGACTT-GGAT--
ATCTTT-CTGAA--TGC-----------------ATTTT--CAGGTTT--GAGGA--TTG
AT-TTGCTT------GTCTGT----CCTT-ACATT-TCCA-GG-TCTATGTTT-ATT---
CAAGTAC----------------------ACCCT-AAT-TAT-GTT-ATAGAATGT--AA
TAAA-GT-GAG-CCTTTAGYGCT-------TATAAA-CCTTTATACAACTTTCAGCAACG
GATCTCTTGGCTCTCGCATCGATGAAGAACGCAGCGAAATGCGATAAGTAATGTGAATTG
CAGAATTCAGTGAATCATCGAATCTTTGAACGCACCTTGCGCTCCTTGGTATTCCGAGGA
GCATGCCTGTTTGAGTGTCATTAATATA--TCAACT-CCTTC-AGC---TTTTGTGCTTG
TA---GAG-TG---TTGGATG-TGGGGG----TTTT------GCTGG-CCTTTC------
----AGAAGGTGCAGCTCTCCTGAAATGTATTAGCGG-AACAA-TTTGTTGAATC-GTTC
ATT-GGTGTGATAA--CTA-TCTACGCTATT-GA-CT-GT---GAAGCAA-GTTC-AGCT
TC-TAAC-AGTCCATTGACTTGGACAAA-----TTTTATTTAATGTG
>JQ287698_Taxa48
--------------------------------TGGTT-CTCT--AGGGAACA--TGTGCA
CACTT-GTCATCTTT-----ATA-TTTCCACC-TGTGCACCTTTTGTAGACTT-GGAT--
ATCTTT-CTGAA--TGC--------------AA-AT--T--CAGGTTTT-GAGGA--TTG
ACTTTTCCT------GTCTCT----CCTT-ACATT-TCCA-GG-TCTATGTTT-CTT---
CA--TAT----------------------ACCCT-AATCTAT-GTT-ATAGAATGT--AA
TAA--GT-GGG-CCTCT-GTGCC-------TATAAA-TCTT-ATACAACTTTCAGCAACG
GATCTCTTGGCTCTCGCATCGATGAAGAACGCAGCGAAATGCGATAAGTAATGTGAATTG
CAGAATTCAGTGAATCATCGAATCTTTGAACGCACCTTGCGCTCCTTGGTATTCCGAGGA
GCATGCCTGTTTGAGTGTCATTAATATA--TCAACT-TCTTC-AAG----TTTTTGCTTG
TT---GAG-TG---TTGGATG-TGGGGG----TTTT------GCTGG-CCTTTTTTT---
-----AAAGGTC-AGCTCTCCTGAAATTCATTAGCGG-AACAG-TTTGTTGACG--GTTC
ATT-GGTGTGATAA--CTA-TCTATGCTATT-AA-CC-GT---GGGACAA-GTTC-AGCT
TC-TAAT-AGTCCATTGACTTGGACAAA----TTTTTATTTA-----
>HM060317_Taxa49
--------------------------------TGGTT-CTCT--AGGGAACA--TGTGCA
CACTT-GTCATCTTT-----ATA-TTTCCACC-TGTGCACCTTTTGTAGACTT-GGAT--
ATCTTT-CTGAA--TGC--------------AA-AT--T--CAGGTTTT-GAGGA--TTG
ACTTTTCYT------GTCTCT----CCTT-ACATT-TCCA-GG-TCTATGTTT-CTT---
CA--TAT----------------------ACCCT-AATCTAT-GTT-ATAGAATGT--AA
TAA--GT-GGG-CCTCT-GTGCC-------TATAAA-TCTT-ATACAACTTTCAGCAACG
GATCTCTTGGCTCTCGCATCGATGAAGAACGCAGCGAAATGCGATAAGTAATGTGAATTG
CAGAATTCAGTGAATCATCGAATCTTTGAACGCACCTTGCGCTCCTTGGTATTCCGAGGA
GCATGCCTGTTTGAGTGTCATTAATATA--TCAACT-TCTTC-AAGTTTTTTTTTGCTTG
TT---GAG-TG---TTGGATG-TGGGGG----TTTT------GCTGG-CCTTTTCTTT--
-----AAAGGTC-AGCTCTCCTGAAAWTCATTAGCGG-AACAR-TTTGTTGACG--GTTC
ATT-GGTGTGATAA--CTA-TCTATGCTATT-GA-CC-GT---GGGACAA-GTTC-AGCT
TC-TAAT-AGTCYATTGACTTGGACAAA----TTTTTATTTA-----
>KX302224_Taxa50
CATTATTGAAATAAA-CCTGATGGGTTGCTGCTGGTT-TTTT--AATGAACA--TGTGCA
CACCT-GTTATCTTT-----ATA-TTTCCACT-TGTGCACCTTTTGTAGACCT-GGAT--
AAGTTTTCTTAA--TGC-------------TAGCAT--T---AGGTTTTTG-GGA--CTG
GC---CTTT------GTCTTTT---CCTTTCTATT-ATCT-GG-TCTATGTTT-ATT---
CA--TAT----------------------ACCCT-AATGTAT-GTT-ATAGAATGT--AA
TAA--TT-GGG-CC-TT-GTGCC-------TATAA---ACT-ATACAACTTTCAGCAACG
GATCTCTTGGCTCTCGCATCGATGAAGAACGCAGCGAAATGCGATAAGTAATGTGAATTG
CAGAATTCAGTGAATCATCGAATCTTTGAACGCACCTTGCGCTCCTTGGTATTCCGAGGA
GCATGCCTGTTTGAGTGTCATTAATATA--TCAACC-TCTTC-AGC-----TTTTGCTTG
TT---GAG-TG---TTGGATG-TGGGGGG---TCTTTT----GCTGG-CCTTTTTTT---
-----AGAGGTC-AGCTTCCCTAAAATTTATTAGCGG-AACAA-TTTGTTGACC--GTTC
ATT-GGTGTGATAA--TTA-TCTACGCTATT-GA-C--GT---GAGGCA--GTTC-AGCT
TC-TAAC-AGTCCATTGACTTGGACAG-----TTTTCATT-AATGTG
>JX000360_Taxa51
CATTATTGAAATAAA-CCTGATGGGTTGCTGCTGGTT-CTYT--AATGGRCA--TGTGCA
CACCT-GTCATCTTT-----ATA-TCTCCACC-TGTGCACCTTTTGTAGACCT-GGAT--
AAGTTT-CTTAA--TGC-------------TAGCAT--T--AAGGTCT--GAGGA--TTG
AC---TTTT------GTCTCT----CCTT-ACATT-TCCG-GG-CCTATGTTT-ATT---
CA--TAT----------------------ACCCC--ATGTAT-GTT-ATAGAATGT--AA
TAA--TT-GGG-CCTTT-GTGCC-------TATAA--CACT-ATACAACTTTCAGCAACG
GATCTCTTGGCTCTCGCATCGATGAAGAACGCAGCGAAATGCGATAAGTAATGTGAATTG
CAGAATTCAGTGAATCATCGAATCTTTGAACGCACCTTGCGCTCCTTGGTATTCCGAGGA
GCATGCCTGTTTGAGTGTCATTAATATA--TCAACC-TCTTYTAGC-----TTTTGCTTG
TT---GAG-TG---CTGGATG-TGGGGG----TATCTTTT--GCTGG-TCTTTT------
----AAGAGATC-AGCTCCCCTAAAATGCATTAGCGG-AACAA-TTTGTTGACC--GT-C
ATT-GGTGTGATAA--TTA-TCTACGCTATT-GA-T--GT--GAAGGCA--GTTC-AGCT
TC-TAAT-AGTCCATTGACTTGGACAA-----TTTTCATT-AATGTG
>KJ635210_Taxa52
CATTATTGAAATAAT-CCTGATAAGTTGTTGCTGGTTCCCAT--AAAGAACA--TGTGCA
CACTT-GTCATCTTT-----ATA-TCTCCACC-TGTGCACTTTCTGTAGACTT-GGAT--
AACTTT-CTTAA--TACC------------TAGTAT--T--AAGGTTT--GAGAA--TTG
AC---TTTT------GTCTAT----TCTT-ACATG-TCCA-GGTTCTATGTTT-ATT---
CA--TAT----------------------ACCCT-AATGTAT-GTT-ATAGAATGT--AA
TTG--TT-AGG-CCTTT-GTGCC-------TATAA--CATT-ATACAACTTTCAGCAACG
GATCTCTTGGCTCTCGCATCGATGAAGAACGCAGCGAAATGCGATAAGTAATGTGAATTG
CAGAATTCAGTGAATCATCGAATCTTTGAACGCACCTTGCGCTCCTTGGTATTCCGAGGA
GCATGCCTGTTTGAGTGTCATTAATATA--TCAACC-TCTTC-AGC-----TTTTGCTTG
TT---GAG-TG---CTGGATG-TGGGGG----TCTTTTT---GCTGG-TCTTTTT-----
----AAAAGGTC-AGCTCCCCTAAAATTTATTAGCGG-AACAA-TATGTTGACC--GTTC
ATT-GGTGTGATAA--TTA-TCTACGCTATTAGA-C--GT---GAGGCA--GTTC-GGCT
TC-AAAT-AGTCCATTGACTTGGACAA-TTTTTATTTATT-AATGTG
>JX000375_Taxa53
CATTATTGAAATAAA-TCTGATAAGTTGTTGCTGGTTCCTTT-AAAAGAACA--TGTGCA
CACTT-GTCATCTTT-----ATA-TTTCCACC-TGTGCACTTTCTGTAGACTT-GGAT--
AACTTT-CTTAA--TGT-------------TAGCAT--T--AAGGTTT--GAGAA--TTG
AC---TTTT------GTCTAT----TCTT-ACTTG-TCCA-GG-TCTATGTTT-ATT---
CA--TAT----------------------ACCCTAAATGTAT-GTT-ATAGAATGW--AA
TTG--TT-GGG-CCTTT-GTGCC-------TATAA--CATT-ATACAACTTTCAGCAACG
GATCTCTTGGCTCTCGCATCGATGAAGAACGCAGCGAAATGCGATAAGTAATGTGAATTG
CAGAATTCAGTGAATCATCGAATCTTTGAACGCACCTTGCGCTCCTTGGTATTCCGAGGA
GCATGCCTGTTTGAGTGTCATTAATATA--TCAACC-TCTTC-AGC-----TTTTGTTTG
TT---GAG-TG---TTGGATG-TGGGGG----TTTTTTT---GCTGG-TCTTTTT-----
----AAAAGGTC-AGCTCCCCTAAAATGTATTAGCGG-AACAA-TATGTTGACC--GTTC
ATT-GGTGTGATAA--TTA-TCTACGCTATTAAA-C--GT---GAGGCA--GTTC-GGCT
TC-TAAT-AGTCCATTGACTTGGACAA-----TTTTCATT-------
>KX302275_Taxa54
CATTATTGAAGTAAA-CCTGATAGATTGTTGCTGGTT-CTTT--AATGAACA--TGTGCA
CATCT-GTCATCTTT-----ATA-TCTCCACC-TGTGCACCTTTTGTAGACCT-GGAC--
AAGTTT-CTTAA--TCC-------------TAGTAT--T--AAGGTTTT-G-GGA--TTG
AC-TTTATT------GACTTT----CCTT-ATATT-TCTG-GG-TCTATGTTT-ATT---
CA--AAT----------------------ACCCC-AATGTAT-GTT-ATAGAATGT--AA
TAA--GT-GGG-CCTTT-GTGCC-------TATAA--CAAT-ATACAACTTTCAGCAACG
GATCTCTTGGCTCTCGCATCGATGAAGAACGCAGCGAAATGCGATAAGTAATGTGAATTG
CAGAATTCAGTGAATCATCGAATCTTTGAACGCACCTTGCGCTCCTTGGTATTCCGAGGA
GCATGCCTGTTTGAGTGTCATTAATATA--TCAACC-TCTTC-AGC-----TTTTGCTTG
TT---GAG-TG---TTGGATG-TGGGGG----CTTTTT----GCTGG-TCTTTTT-----
---AAAGAAGTC-AGCTCCCCTAAAATTTATTAGCGG-AACAA-TTTGTTGACC--GTTC
ATT-GGTGTGATAA--TTA-TCTACGCTATT-AA-C--GT---GAGGCA--GTTC-AGCT
TC-TAAC-AGTCCATTGACTTGGACAG----TTTTTCATT-AATGTG
>KX302206_Taxa55
CATTATTGAAATAAA-CCTGATGGGTTGCTGCTGGTT-CTTT--AATGAATA--TGTGCG
CACCT-GTCATCTTT-----ATA-TCTCCACC-TGTGCACCTTTTGTAGACTT-GGAC--
AAATTT-CTTAA--TGC-------------TAGCAT--T---AGGTTTT-G-GGA--TTG
AC---TTTT------GTCTTT----CCTT-ATATT-TCCA-CG-TCTATGTTT-ATT---
CA--TAT----------------------ACCCT-AATGTAT-GTT-ATAGAATGT--AA
TAA--GT-GGG-CCTTT-GTGCC-------TATAA--CACT-ATACAACTTTCAGCAACG
GATCTCTTGGCTCTCGCATCGATGAAGAACGCAGCGAAATGCGATAAGTAATGTGAATTG
CAGAATTCAGTGAATCATCGAATCTTTGAACGCACCTTGCGCTCCTTGGTATTCCGAGGA
GCATGCCTGTTTGAGTGTCATTAATATA--TCAATC-TCTTC-AGC-----TTTTGCTTG
TT---GAG-TA---TTGGATG-TGGGGG----CCTTTTTT--GCTGG-TCTTTT------
--AAAAGAGGTC-AGCTCCCCTAAAATGTATTAGCGG-AACAA-TTTGTTGACC--GTTC
ATT-AGTGTGATAA--TTA-TCTACGCTATT-GA-C--GT---GAGGCA--GTTC-AGCT
TC-TAAC-AGTCCATTAACTTGGACAG----TTTTTCATT-AATGTG
>DQ481723_Taxa56
CATTATTGAAATAAA-CCTGATAGGTTGTTGCTGGTT-CTCT--ATTGGACA--TGTGCA
CACCT-GTCATCTTT-----ATA-TTTCCACC-TGTGCACACTTTGTAGACCT-GGAT--
GTCTTT-CTGAA--TGC-------------TAGC---ATT-CAGGTTT--GAGGA--CTG
AC-ATTTCT------GTCTCT----CCTT-ACATT-TCCA-GG-TCTATGT---CTT---
CA--TAT----------------------ACCCC-AATGTAT-GTT-ATAGAATGT--AA
TAAA--T-GGG-CCTTT-GTGCC-------TATAAA-CTT--ATACAACTTTCAGCAACG
GATCTCTTGGCTCTCGCATCGATGAAGAACGCAGCGAAATGCGATAAGTAATGTGAATTG
CAGAATTCAGTGAATCATCGAATCTTTGAACGCACCTTGCGCTCCTTGGTATTCCGAGGA
GCATGCCTGTTTGAGTGTCATTAATATA--TCAACA-TCTTT-AGC-----TTTTGCTAG
TT---GAG-TG---TTGGATG-TGGGGG----TTTTTTTTT-GCTGG-CCTTTTT-----
---AATAAGGTC-AGCTCCCCTAAAATGTATTAGCGG-AACA--TTTGTTGACC--GTTC
ATT-GGTGTGATAA--CTA-TCTACGCTATT-GA-C--GT---GAGGCA--GTTT-AGCT
TC-TAAT-AGTCCATTGACTTGGACAA-----TTTTCATT-AATGTG
>KX302267_Taxa57
CATTATTGAAATAAA-CCTGATGGGTTGTTGCTGGTT-CTCT-ATGGGGACA--TGTGCA
CGCCC-GTCATCTTT-----ATA-TCTCCACC-TGTGCACACTTTGTAGACCT-GGGT--
AGCTTT-CTGAA--TGC-CTTT--------TGGT---GTT-CAGGTTT--GAGGA--CTG
ACTATCCTT------GTCTCT----CCTT-ACAATTTCCA-GG-TCTATGTTTTCTT---
CA--TAT----------------------ACCCC-AATGTAT-GTT-ATAGAATGT--AA
TTAA--T-GGG-CCTTT-GTGCC-------TATAAA-CCT--ATACAACTTTCAGCAACG
GATCTCTTGGCTCTCGCATCGATGAAGAACGCAGCGAAATGCGATAAGTAATGTGAATTG
CAGAATTCAGTGAATCATCGAATCTTTGAACGCACCTTGCGCTCCTTGGTATTCCGAGGA
GCATGCCTGTTTGAGTGTCATTAATATA--TCAACC-TCTTT-AGC-----TTTTGCTAA
TT---GAG-TG---TTGGATG-TGGGGG----AATTTT----GCTGG-TCTCTTTTT---
--AAACGAGGTC-AGCTCCCCTAAAATGCATTAGCGG-AACA--TTTGTTGACC--GTTC
ATT-GGTGTGATAA--CTA-TCTACGCTATT-GA-C--GT---GAGGCA--GTTC-AGCT
TC-TAAC-AGTCCATTGACTTGGACAA-----TTTTCATT-AATGTG
>EU821659_Taxa58
------------------------------------------------------------
--------------------ATA-TCTCCACC-TGTGCACATCTTGTAGACCT-GGAT--
ATTTTT-CTGAA------------------TARTATTATT-CAGGTTT--GAGGA--TTG
AT-TTTTCT------GTCTCT----CCTT-ACATT-TCCA-GG-SCTATGTTTTCTT---
CA--WATAT--------------------ACCCC-AATGTAT-GTT-ATAGAATGK--AR
TCAA--G-GGG-YCTTT-GTGCC-------TATAAA-TCT--ATACAACTTTCAGCAACG
GATCTCTTGGCTCTCGCATCGATGAAGAACGCAGCGAAATGCGATAAGTAATGYGAATTG
CAGAATTCAGTGAATCATCGAATCTTTGAACGCACCTTGCGCTCCTTGGTATTCCGAGGA
GCATGCCTGTTTGAGTGTCATTAATAYA--TCAACT-TCTTC-AAC-----TTTTGCTTG
TC---GAG-TG---TTGGATG-TGGGGGG---TTCTTTTTTTGCCGGGTCTCTTTC----
--AATTGAGGTC-GGCTCCCCTGAAATGCATTAGCGG-AACAA-TTTGTTGACC--GTTC
ATT-GGTGTGATAAA-CTA-TCTACGCTATT-GA-C--GT---GAGCCA--GTTC-AGCT
TC-TAAC-AATCCATTGACTTGGATAA----ATTTTTATT-AATGTG
>FJ039626_Taxa59
-----------------------------------------------------------A
CACTT-GTCATCTTT-----ATA-TCTCCACC-TGTGCACCTCTTGTAGACCT-GGAT--
ATTTTT-CTGAA------------------TATTATTATT-CAGGTTT--GAGGA--TTG
AT-TTTTCT------GTCTCT----CCTT-ACATT-TCCA-GG-CCTATGTTTTCTT---
CA--TATAT--------------------ACCCC-AATGTAT-GTT-ATAGAATGT--AA
TCAA--T-GGG-CCTTT-GTGCC-------TATAAA-TCT--ATACAACTTTCAGCAACG
GATCTCTTGGCTCTCGCATCGATGAAGAACGCAGCGAAATGCGATAAGTAATGTGAATTG
CAGAATTCAGTGAATCATCGAATCTTTGAACGCACCTTGCGCTCCTTGGTATTCCGAGGA
GCATGCCTGTTTGAGTGTCATTAATATA--TCAACT-TCTTC-AAC-----TTTTGCTTG
TC---GAG-TG---TTGGATG-TGGGGGG---TTCTTTTTTTGCCGGGTCTCTTTY----
--AATTGAGGTC-GGCTCCCCTGAAATGCATTAGCGG-AACAA-TTTGTTGACC--GTTC
ATT-GGTGTGATAAA-CTA-TCTACGCTATT-GA-C--GT---GAGCCA--GTTC-AGCT
TC-TAAC-AATCCATTGACTTGGATAA----ATTTTTATT-AATGTG
>NR153038_Taxa60
CATTATTGAAATAAA-CCTGATAGGTTGCTGCTGGTTTCTCT--AAGGAACA--TGTGCA
CACTT-GTCATCTTT-----ATA-TCTCCACC-TGTGCACCTCTTGTAGACCT-GGAT--
CTTTTT-CTGAA------------------TATTATTATT-CAGGTTT--GAGGA--TTG
AC-TCTTCT------GTCTCT----CCTT-ATATT-TCCA-GG-CCTACGTTTTCTT---
CA--TATATAT------------------ACCCC-AATGTAT-GTT-ATAGAATGT--AA
TAAA--T-GGG-CCTTT-GTGCC-------TATAAA-TCT--ATACAACTTTCAGCAACG
GATCTCTTGGCTCTCGCATCGATGAAGAACGCAGCGAAATGCGATAAGTAATGTGAATTG
CAGAATTCAGTGAATCATCGAATCTTTGAACGCACCTTGCGCTCCTTGGTATTCCGAGGA
GCATGCCTGTTTGAGTGTCATTAATATA--TCAACT-TCTTC-AAC-----TTTTGCTTG
TC---GAG-TG---TTGGATG-TGGGGG----TTATTTTTT-GCCGGGTCTCTTTT----
--AATTGAGGTC-GGCTCCCCTGAAATGCATTAGCGG-AACAA-TTTGTTGACC--GTTC
ATT-GGTGTGATAAA-CTA-TCTACGCTATT-GA-C--GT---GAGCCA--GTTC-AGCT
TC-TAAC-AGTCCATTGACTTGGACAA----ATTTTTATT-AATGTG
>AY669633_Taxa61
CATTATTGAAATAAA-CCTGATGGGTTGCTGCTGGTTTCTCT--AAGGAACA--TGTGCA
CGCTT-GTCATCTTT-----ATA-TCTCCACC-TGTGCACCTCTTGTAGACCT-GGAT--
ATCTTT-CTGAA-----------------------TTATT-CAGGTTT--GAGGA--TTG
AC--TTTCC------GTCTCT----CCTT-ACATT-TCCA-GG-CCTACGTTTTCTT---
CA--TAT----------------------ACCCC-AATGTAT-GTT-ATAGAATGT--AA
TAAA--T-GGG-CCTCT-GTGCC-------TATAAA-CCT--ATACAACTTTCAGCAACG
GATCTCTTGGCTCTCGCATCGATGAAGAACGCAGCGAAATGCGATAAGTAATGTGAATTG
CAGAATTCAGTGAATCATCGAATCTTTGAACGCACCTTGCGCTCCTTGGTATTCCGAGGA
GCATGCCTGTTTGAGTGTCATTAATATAA-TCAACC-TCTTC-AAG-----TTTTGCTTG
TC---GAG-TG---TTGGATG-TGGGGGG---TTTTTTTTTTGCCGGGTCTCTTTT----
--AATTGAGGTC-GGCTCCCCTGAAATGCATTAGCAG-AACAA-TTTGTTGACC--GTCC
ATT-GGTGTGATAAA-CTA-TCTACGCTATT-GA-C--GT---GAGGCA--GTTC-AGCT
TC-TAAC-AATCCATTGACTTGGATAA----ATTTTCATT-AATGTG
>KT875201_Taxa62
CATTATTGA--TAAA-CCTGATGGGTTGCTGCTGGTT-CTCT--AAGGAACA--TGTGCA
CACTT-GTCATCTTT-----ATA-TCTCCACC-TGTGCACCTTTTGTAGACCT-GGAT--
AACTTT-CTGAG--TGC-------------TAGC---ATT-CAGGTTT--GAGGA--TTG
AC--TTTCT------GTTTCT----CCTT-ACATT-TTCA-GG-TCTATGTTT-CTT---
CA--TAT----------------------ACCCCCAATGTAT-GTT-ATAGAATGT--AA
TTAA--T-GGG-CCTTTGGTGCC-------TATAAA-CCT--ATACAACTTTCAGCAACG
GATCTCTTGGCTCTCGCATCGATGAAGAACGCAGCGAAATGCGATAAGTAATGTGAATTG
CAGAATTCAGTGAATCATCGAATCTTTGAACGCACCTTGCGCTCCTTGGTATTCCGAGGA
GCATGCCTGTTTGAGTGTCATTAATATA--TCAACT-TCTTC-AGC-----TTTTGCTTG
TT---GAG-TGG--TTGGATG-TGGGGG----TTTCTTTT--GCTGG-CCTCTCTT----
----ATGAGGTC-AGCTCCCCTGAAATGTATTAGCGG-AACAA-TTTGTTGACC--GTTC
ATT-GGTGTGATAA--CTA-TCTACGCTACT-GA-C--GT---GAGGCA--GTTC-AGCT
TC-TAAC-AGTCTATTGACTTGGACAA----TTTTTCATT-AATGTG
>MH101524_Taxa63
CATTATTGAAATAAA-CCTGATGAGTTGCTGCTGGTT-CCCT--AAAGAACA--TGTGCA
CACTT-GTCATTTTT-----ATA-TCTCCACC-TGTGCACCTTTTGTAGACCT-GGAT--
AACTTT-CTGAA--TGC-------------TAGT--CATT-CAGGCTT--GAGGA--TTG
AC--TTTTT------GTCTCT----CCTT-ACATT-TCCA-AG-TCTATGTTT-CTT---
-A--TAT----------------------ACCCC-AATCTAT-GTT-ATAGAATGT-AAA
CAAA--T-GGG-CGTTT-ACGCC-------TATAAA-CCT--ATACAACTTTCAGCAACG
GATCTCTTGGCTCTCGCATCGATGAAGAACGCAGCGAAATGCGATAAGTAATGTGAATTG
CAGAATTCAGTGAATCATCGAATCTTTGAACGCACCTTGCGCTCCTTGGTATTCCGAGGA
GCATGCCTGTTTGAGTGTCATTAATATA--TCAACC-TCTTC-AGC-----TTTTGCTTG
TT---GAG-TG--TTTGGATG-TGGGGG----TTGTTT----GCTGG-TCTCTTTT----
-----CGAGGTC-AGCTCCCCTGAAATGCATTAGCGA-AACAA-TTTGTTGAAC--GCTC
ATT-GGTGTGATAA--TTA-TCTACGCTATT-GA-C--GT---GAGGCA--GTTT-AGCT
TC-TAAC-AGTCCATTGACTTGGATAA---TTTTTTCATT-AATGTG
>AY669596_Taxa64
CATTATTGAAATAAA-CTTGATGGGTTGCTGCTGGTT-CCCT--AAGGAACA--TGTGCA
CACTT-GTCATCTTT-----ATA-TCTCCACC-TGTGCACCTTTTGTAGACCT-GAAT--
AGCTTT-CTGAA--TGC-------------TAAG--CATT-CAGGCTT--GAGGA--TTG
ACTTATTTATTTTTTGTCTCT----CCTT-ACTTT-TACA-GG-TCTATGTTT-CTT---
TA--TATAT--------------------ACCCCTAATCTAT-GTT-ATAGAATGT-ATA
TAAA--T-GGG-TGTTT-ATGCC-------TATAAA-CTT--ATACAACTTTCAGCAACG
GATCTCTTGGCTCTCGCATCGATGAAGAACGCAGCGAAATGCGATAAGTAATGTGAATTG
CAGAATTCAGTGAATCATCGAATCTTTGAACGCACCTTGCGCTCCTTGGTATTCCGAGGA
GCATGCCTGTTTGAGTGTCATTAATATA--TCAACC-TCTTC-AGC-----TTTTGGTTG
TT---GAG-TG--TTTGGATG-TGGGGGGG--TTGTTT----GCTGG-TCTCT-------
----AGGAGGTC-AGCTCCCCTAAAATGCATTAGCGA-AACAA-TTTGTTGATC--GTTC
ATT-GGTGTGATAA--CTA-TCTACGCTATT-GA-C--GT---GAGGCA--GTTT-AGCT
TC-TAAC-AGTCCATTGTCTTGGACAA--TTTTTTTCATT-AATGTG
>JX983157_Taxa65
CATTATTGAAATAAA-CCTGATGAGTTGCTGCTGGTT-CTCT--AGGGAGCA--TGTGCA
CGCTTTGTCATCTTT-----ATA-TCTCCACC-TGTGAACCTTTTGTAGGCCT-GGAT--
ATCTCT-CTGAA--TGC-------------TAGC---ATT-TAGGTTT--GAGGA--CTG
AC--TTGTT------GTCTCT----CCTT-ACATT-TCCA-GG-CCTATGTTT-CTT---
CA--TAA----------------------ACCC--AATCTAT-GTT-ATAGAATGT--AA
TAAA-AT-GGG-CCTTT-GTGCC-------TATAAA-CCTT-ATACAACTTTCAGCAACG
GATCTCTTGGCTCTCGCATCGATGAAGAACGCAGCGAAATGCGATAAGTAATGTGAATTG
CAGAATTCAGTGAATCATCGAATCTTTGAACGCACCTTGCGCTCCTTGGTATTCCGAGGA
GCATGCCTGTTTGAGTGTCATTAATATA--TCAACC-TCTTC-AGC------TTTGCTTG
TG---GAG-TG--TTTGGATG-TGGGGGG---ATATTTTCT-GCTGG-CCTCTCTT----
----CCGAGGTC-GGCTCCCCTGAAATACATTAGCGG-AACAA-TTTGTTGACC--GTTC
ATT-GGTGTGATAA--CTA-TCTACGCTATT-GA-C--GT---GAGGCA-AGTTC-AGCT
TC-GAAC-TGTCCATTCACTTGGATAAA----TTTTCATT-AATGTG
>JX178612_Taxa66
CATTATTGAAGTAAA-CCTGATGAGTTGCTGCTGGTT-CTCT--AGAGAGCA--TGTGCA
CACTT-GTCGTCTTT-----ATA-TCTCCACT-TGTGCACCTTTTGTAGACCT-GGAT--
ATCTCT-CTGAA--TGC-------------TATCTAGCATTGAGGTTTT-GAGGA--TTG
AC-TTTACT------GTCTCT----CCTT-ACATT-TCCA-GG-CCTATGTTT-CTT---
CA--TATA---------------------ACCCC-AATGTAT-GTT-ATAGAATGT--AA
TACA-AT-GGG-CCCTT-GCGCC-------TATAAA-TCT--ATACAACTTTCAGCAACG
GATCTCTTGGCTCTCGCATCGATGAAGAACGCAGCGAAATGCGATAAGTAATGTGAATTG
CAGAATTCAGTGAATCATCGAATCTTTGAACGCACCTTGCGCTCCTTGGTATTCCGAGGA
GCATGCCTGTTTGAGTGTCATTAATATA--TCAACC-TCTTC-AGC-----TTTTGCTTG
TT---GAG-TG--TTTGGATG-TGGGGGG---TTTTTTTT--GCTGG-CCTCTT------
----CCGAGGTC-AGCTCCCCTGAAATACATTAGCAG-AACAA-TTTGTTGACTC-GTTC
ATT-GGTGTGATAA--CTA-TCTACGCTATT-GA-C--GT---GAAGCA--GTTC-AGCT
TA-TAAC-AGTCCATTTACTTGGACAA-----TTTCTATT-AATGTG
